# Supplementary material for: 4-Chloro-N-(2,3-dimethyl­phen­yl)benzamide
Source: Acta Crystallogr Sect E Struct Rep Online. 2011 Dec 21;68(Pt 1):o202. doi: 10.1107/S1600536811053256 (PMC3254536; doi:10.1107/S1600536811053256)
Supplement: Supplementary file 2 [file e-68-0o202-Isup2.hkl]

# 
# h,k,l, Fc-squared, Fo-squared, sigma(Fo-squared) and status flag 
# 
data_I
_shelx_title ' ' 
_shelx_refln_list_code          4 
_shelx_F_calc_maximum      130.82 
_exptl_crystal_F_000       544.00 
_reflns_d_resolution_high  0.8001 
 
loop_ 
 _symmetry_equiv_pos_as_xyz 
 'x, y, z' 
 '-x, y+1/2, -z+1/2' 
 '-x, -y, -z' 
 'x, -y-1/2, z-1/2' 
 
_cell_length_a     8.1082 
_cell_length_b    19.5189 
_cell_length_c     9.2943 
_cell_angle_alpha  90.000 
_cell_angle_beta  111.957 
_cell_angle_gamma  90.000 
 
_shelx_F_squared_multiplier     1.000 
 
loop_ 
 _refln_index_h 
 _refln_index_k 
 _refln_index_l 
 _refln_F_squared_calc 
 _refln_F_squared_meas 
 _refln_F_squared_sigma 
 _refln_observed_status 
   2   0   0     1741.85     2010.72     46.62 o 
   3   0   0       51.67       40.85      3.18 o 
   4   0   0       11.37        9.05      1.80 o 
   5   0   0       59.78       76.36      4.64 o 
   6   0   0      126.87      133.75     14.21 o 
   7   0   0        9.27       14.68      5.98 o 
   8   0   0        1.12        8.43      5.52 o 
   9   0   0       21.05       15.09      5.11 o 
   2   1   0        5.95        5.89      1.14 o 
   3   1   0      253.51      269.74      6.36 o 
   4   1   0      539.86      561.67      8.62 o 
   5   1   0      157.50      174.83      5.43 o 
   6   1   0        0.15        1.33      1.62 o 
   7   1   0        1.67        1.92      3.09 o 
   8   1   0        9.16        6.07      4.66 o 
   9   1   0        1.55       -2.09      3.46 o 
   2   2   0     1095.94     1068.18     11.70 o 
   3   2   0     3566.58     3484.28     47.14 o 
   4   2   0       23.06       24.84      2.61 o 
   5   2   0      166.44      155.69      5.41 o 
   6   2   0       46.05       48.00      4.29 o 
   7   2   0        1.35        1.44      3.17 o 
   8   2   0       77.68       87.64      8.53 o 
   9   2   0       13.17       13.47      5.76 o 
   1   3   0      546.73      592.23      9.52 o 
   2   3   0     1099.48     1088.07     12.99 o 
   3   3   0       27.06       38.09      2.90 o 
   4   3   0      257.07      285.31      8.13 o 
   5   3   0      233.81      244.68      7.94 o 
   6   3   0        7.29        7.78      2.07 o 
   7   3   0        3.40        6.88      3.40 o 
   8   3   0        0.45        0.00      2.73 o 
   9   3   0        1.05       -1.02      8.14 o 
   0   4   0        4.68        7.69      2.19 o 
   1   4   0      810.96      818.08      8.34 o 
   2   4   0     1657.70     1704.95     19.53 o 
   3   4   0       22.29        7.41      1.36 o 
   4   4   0      339.74      349.11      8.63 o 
   5   4   0       68.33       53.11      3.69 o 
   6   4   0       59.49       62.69      6.26 o 
   7   4   0       14.63        8.79      2.01 o 
   8   4   0       21.56       12.95      4.05 o 
   9   4   0       37.69       44.03      6.20 o 
   1   5   0      215.19      236.73      4.11 o 
   2   5   0      191.70      207.02      4.86 o 
   3   5   0       63.03       85.43      3.43 o 
   4   5   0      175.97      182.64      5.33 o 
   5   5   0      171.00      173.03      6.18 o 
   6   5   0      114.30      113.98      8.30 o 
   7   5   0      241.61      227.58     12.77 o 
   8   5   0        6.60        7.41      3.26 o 
   9   5   0        2.44        6.38      3.28 o 
   0   6   0      101.86      121.31      4.85 o 
   1   6   0      773.64      702.07      7.00 o 
   2   6   0     2467.68     2422.59     29.40 o 
   3   6   0     2458.02     2415.47     31.79 o 
   4   6   0       88.61       99.89      3.86 o 
   5   6   0      109.21      109.73      4.23 o 
   6   6   0      131.17      123.38      6.26 o 
   7   6   0       97.12      108.32      6.14 o 
   8   6   0        4.01        7.68      3.78 o 
   9   6   0       12.15       17.06      4.85 o 
   1   7   0      493.24      505.47      6.54 o 
   2   7   0        3.31        2.82      0.80 o 
   3   7   0      303.54      285.27      6.78 o 
   4   7   0        0.01        0.33      1.05 o 
   5   7   0        9.78        9.25      1.98 o 
   6   7   0      132.62      135.18      8.43 o 
   7   7   0       23.83       32.82      4.66 o 
   8   7   0        0.07        1.83      3.11 o 
   9   7   0        2.77        5.41      4.55 o 
   0   8   0       43.23       52.81      3.69 o 
   1   8   0       27.69       26.08      1.62 o 
   2   8   0      349.11      373.95      6.19 o 
   3   8   0      309.45      256.10      6.40 o 
   4   8   0      153.38      174.36      5.38 o 
   5   8   0     1093.06     1092.92     16.62 o 
   6   8   0       78.20       84.14      6.78 o 
   7   8   0        3.57        4.00      3.90 o 
   8   8   0       12.98        7.23      3.96 o 
   1   9   0      681.84      731.89      8.91 o 
   2   9   0      163.85      180.23      4.91 o 
   3   9   0     1090.83     1067.02     14.85 o 
   4   9   0       77.11       78.75      3.63 o 
   5   9   0       83.20       75.06      4.65 o 
   6   9   0      106.17       95.72      7.25 o 
   7   9   0       29.48       20.62      4.38 o 
   8   9   0       12.05        9.69      3.51 o 
   0  10   0     1614.30     1553.45     19.94 o 
   1  10   0       30.06       55.11      2.51 o 
   2  10   0      476.47      456.05      7.70 o 
   3  10   0      116.55      115.58      4.19 o 
   4  10   0        6.88        6.17      1.33 o 
   5  10   0      200.67      221.73      7.57 o 
   6  10   0       45.94       53.42      5.69 o 
   7  10   0        0.01       -0.69      2.51 o 
   8  10   0        0.00       -3.75      5.19 o 
   1  11   0       65.40       68.82      4.23 o 
   2  11   0      120.00      132.98      4.84 o 
   3  11   0       32.85       29.42      2.01 o 
   4  11   0      103.52       97.69      4.64 o 
   5  11   0      581.64      608.94     14.07 o 
   6  11   0      163.14      160.16      8.14 o 
   7  11   0        2.11        2.83      2.70 o 
   8  11   0       10.47        9.52      3.35 o 
   0  12   0       46.35       61.92      5.43 o 
   1  12   0      260.35      285.51      7.89 o 
   2  12   0       13.31       12.41      1.54 o 
   3  12   0      610.02      613.29      9.35 o 
   4  12   0      677.75      712.88     13.35 o 
   5  12   0        1.50       -0.09      1.88 o 
   6  12   0        6.72        7.16      3.25 o 
   7  12   0        1.24       -1.52      3.29 o 
   8  12   0        1.05       -4.23      4.23 o 
   1  13   0      158.97      174.52      6.21 o 
   2  13   0        0.09       -0.02      1.24 o 
   3  13   0      416.67      391.08      6.47 o 
   4  13   0       49.90       52.05      3.68 o 
   5  13   0      191.52      190.71      8.26 o 
   6  13   0       73.86       70.07      7.67 o 
   7  13   0        4.15        0.91      3.28 o 
   0  14   0     2298.97     2238.54     50.83 o 
   1  14   0       53.00       57.15      3.71 o 
   2  14   0      137.47      133.73      5.09 o 
   3  14   0      199.43      208.15      5.40 o 
   4  14   0        8.88        7.69      1.76 o 
   5  14   0        0.05       -0.02      1.67 o 
   6  14   0       14.50       15.71      4.22 o 
   7  14   0        1.06        3.27      3.22 o 
   1  15   0        9.48        7.21      1.46 o 
   2  15   0      477.24      483.89      9.85 o 
   3  15   0       21.68       19.85      1.80 o 
   4  15   0        0.85        1.29      1.63 o 
   5  15   0        0.91       -0.27      3.22 o 
   6  15   0       34.39       32.91      5.41 o 
   7  15   0        0.79        0.54      3.15 o 
   0  16   0      166.30      166.12      6.02 o 
   1  16   0       69.47       67.10      3.91 o 
   2  16   0      129.68      116.87      5.01 o 
   3  16   0       57.84       57.51      3.21 o 
   4  16   0        6.19        5.66      1.80 o 
   5  16   0      114.95      120.86      9.88 o 
   6  16   0        2.68        3.51      3.06 o 
   7  16   0        6.22        0.83      5.22 o 
   1  17   0      133.04      137.13      5.58 o 
   2  17   0       80.55       78.74      4.18 o 
   3  17   0       10.21       10.77      1.65 o 
   4  17   0        1.63       -1.01      2.51 o 
   5  17   0        4.13        4.29      3.92 o 
   6  17   0        2.75        4.26      3.16 o 
   0  18   0       30.16       30.61      5.39 o 
   1  18   0      150.46      160.90      6.62 o 
   2  18   0       70.71       62.45      4.12 o 
   3  18   0        0.85        0.47      1.28 o 
   4  18   0        0.60        3.38      2.61 o 
   5  18   0       26.85       25.89      5.01 o 
   6  18   0       11.17        9.61      4.55 o 
   1  19   0       80.56       78.32      7.39 o 
   2  19   0        2.82       -0.48      1.95 o 
   3  19   0        0.04       -0.83      2.24 o 
   4  19   0        1.03       -3.23      3.23 o 
   5  19   0        5.63        8.61      4.39 o 
   0  20   0       73.46       61.64     12.27 o 
   1  20   0        3.50        5.65      3.65 o 
   2  20   0       90.96      103.74      7.78 o 
   3  20   0        3.36        7.16      2.73 o 
   4  20   0        1.00        6.78      4.29 o 
   5  20   0        0.49       -1.06      5.13 o 
   1  21   0        9.79       21.72      5.28 o 
   2  21   0       10.09       14.15      3.84 o 
   3  21   0        0.30        2.79      4.79 o 
   4  21   0        0.22       -5.57      5.57 o 
   0  22   0        7.41       11.09      7.76 o 
   1  22   0       11.91        9.48      3.76 o 
   2  22   0        0.21       -2.63      5.34 o 
   3  22   0       31.24       28.20      6.97 o 
   4  22   0        7.10       18.23      8.09 o 
   1  23   0       11.95        7.62      4.14 o 
   2  23   0        2.15       -0.27      4.01 o 
   3  23   0        6.62       10.44      8.77 o 
   0  24   0      146.73      180.10     17.78 o 
   1  24   0        4.51       -1.78      5.58 o 
  -9   1   1        9.27        7.18      3.71 o 
  -8   1   1       62.52       61.00      8.37 o 
  -7   1   1      116.75      110.90      9.76 o 
  -6   1   1       46.54       40.29      4.52 o 
  -5   1   1      199.73      187.83      7.59 o 
  -4   1   1      648.83      620.78     13.06 o 
  -3   1   1       22.70       29.28      2.01 o 
  -2   1   1      555.59      542.87     11.05 o 
   1   1   1     3726.03     3743.50     36.62 o 
   2   1   1      846.95      737.96     11.40 o 
   3   1   1      233.83      275.99      7.90 o 
   4   1   1       64.81       46.49      4.40 o 
   5   1   1       23.36       22.97      2.57 o 
   6   1   1       24.68       19.59      2.25 o 
   7   1   1       23.97       30.70      2.95 o 
   8   1   1        3.42        5.51      2.02 o 
   9   1   1        3.06       -3.05      4.69 o 
  -9   2   1       11.43       10.04      4.36 o 
  -8   2   1       89.77       90.74      9.77 o 
  -7   2   1       47.05       51.66      6.95 o 
  -6   2   1       31.92       28.06      3.77 o 
  -5   2   1      129.41      154.96      6.95 o 
  -4   2   1      278.15      305.89      7.72 o 
  -3   2   1      273.35      277.46      6.18 o 
  -2   2   1      645.08      618.34     12.27 o 
   1   2   1    15617.44    16084.50    110.89 o 
   2   2   1     1047.23     1056.79     13.74 o 
   3   2   1      537.38      598.52     16.23 o 
   4   2   1        0.00       -0.23      0.95 o 
   5   2   1       68.81       60.85      3.26 o 
   6   2   1       19.85       19.56      2.29 o 
   7   2   1        9.52        9.02      1.98 o 
   8   2   1       23.91       17.56      3.17 o 
   9   2   1        4.03        8.22      3.70 o 
  -9   3   1        6.00        5.67      3.35 o 
  -8   3   1       12.75       11.48      4.28 o 
  -7   3   1       61.38       55.92      6.82 o 
  -6   3   1      254.11      237.22     10.74 o 
  -5   3   1      185.56      174.14      7.38 o 
  -4   3   1       20.30       15.74      1.59 o 
  -3   3   1        7.45        2.68      0.82 o 
  -2   3   1     2141.72     2109.69     24.82 o 
  -1   3   1     7872.36     8129.50     44.36 o 
   1   3   1     4487.83     4300.50     33.05 o 
   2   3   1     5339.82     5178.68     66.01 o 
   3   3   1      868.37      831.90     14.05 o 
   4   3   1      578.69      569.71     10.01 o 
   5   3   1      259.80      292.06      7.19 o 
   6   3   1       25.91       21.65      2.82 o 
   7   3   1        1.35       -0.14      2.18 o 
   8   3   1       48.06       56.81      5.81 o 
  -9   4   1        3.18        2.92      3.72 o 
  -8   4   1      131.49      145.17     12.30 o 
  -7   4   1      210.99      212.87     13.60 o 
  -6   4   1      121.96      114.22      7.51 o 
  -5   4   1        9.46        5.56      1.56 o 
  -4   4   1      446.01      448.44      7.25 o 
  -3   4   1        3.74        7.93      1.11 o 
  -2   4   1     5409.82     5413.94     21.49 o 
  -1   4   1     8438.43     8564.65     32.88 o 
   0   4   1      633.07      695.33      7.31 o 
   1   4   1      721.39      804.62      8.52 o 
   2   4   1      121.32      112.69      3.18 o 
   3   4   1       19.09       17.79      1.93 o 
   4   4   1       96.14      100.10      4.37 o 
   5   4   1       73.62       61.04      4.63 o 
   6   4   1       10.25        8.06      2.76 o 
   7   4   1       30.52       33.05      4.19 o 
   8   4   1        1.29       -1.16      2.51 o 
  -9   5   1        3.04        1.74      3.06 o 
  -8   5   1        5.06        7.60      3.69 o 
  -7   5   1       13.16       18.48      3.94 o 
  -6   5   1       30.87       32.01      3.72 o 
  -5   5   1        1.36        1.69      0.98 o 
  -4   5   1     1043.37     1021.20     11.00 o 
  -3   5   1      574.34      642.12      7.44 o 
  -2   5   1     9764.28     9653.39     63.80 o 
  -1   5   1    10685.61    10796.26     47.31 o 
   0   5   1      703.98      769.56      9.13 o 
   1   5   1      613.95      640.37      7.36 o 
   2   5   1      294.18      379.56      6.13 o 
   3   5   1        4.52        4.58      0.91 o 
   4   5   1       53.78       41.84      2.80 o 
   5   5   1      245.14      265.20      9.60 o 
   6   5   1       10.66       17.71      3.79 o 
   7   5   1      213.47      223.79     13.08 o 
   8   5   1       53.22       54.83      6.99 o 
  -9   6   1        2.12       -2.98      3.87 o 
  -8   6   1       53.09       56.64      7.05 o 
  -7   6   1      309.27      326.52     12.20 o 
  -6   6   1        5.59        2.51      1.19 o 
  -5   6   1       25.37       26.23      1.82 o 
  -4   6   1       19.46       22.75      1.53 o 
  -3   6   1     1785.17     1811.16     12.99 o 
  -2   6   1      650.83      730.25      7.43 o 
  -1   6   1      172.62      154.16      3.90 o 
   0   6   1        6.89       10.18      1.05 o 
   1   6   1      477.66      503.66      5.75 o 
   2   6   1      109.09      125.73      4.20 o 
   3   6   1       67.19       75.03      3.47 o 
   4   6   1        9.33        7.35      1.13 o 
   5   6   1        3.45        3.65      1.19 o 
   6   6   1       61.98       58.43      5.62 o 
   7   6   1        8.02       12.57      3.93 o 
   8   6   1       20.58       24.53      5.22 o 
  -9   7   1        0.68        5.85      4.01 o 
  -8   7   1       11.79        6.32      3.43 o 
  -7   7   1       33.33       41.72      5.12 o 
  -6   7   1      294.96      319.30      8.64 o 
  -5   7   1      961.98      948.92      9.72 o 
  -4   7   1      141.31      139.75      4.46 o 
  -3   7   1     1797.92     1893.61     17.64 o 
  -2   7   1      918.19     1031.43      8.77 o 
  -1   7   1      560.45      585.94      7.54 o 
   0   7   1      344.27      321.88      5.88 o 
   1   7   1      304.23      265.90      4.61 o 
   2   7   1     1120.16     1050.43     11.50 o 
   3   7   1        8.19       11.70      1.60 o 
   4   7   1      791.97      813.46     13.06 o 
   5   7   1       22.25       15.82      2.53 o 
   6   7   1       64.47       65.99      6.02 o 
   7   7   1       36.73       34.59      5.44 o 
   8   7   1        5.04        9.56      3.51 o 
  -9   8   1        0.60       -5.51      5.51 o 
  -8   8   1        0.21       -1.41      3.27 o 
  -7   8   1       74.33       81.52      7.72 o 
  -6   8   1      113.20      115.75      5.91 o 
  -5   8   1      304.90      297.83      7.54 o 
  -4   8   1      130.65      111.25      3.84 o 
  -3   8   1      180.59      157.58      4.00 o 
  -2   8   1     1034.33     1165.52      9.93 o 
  -1   8   1      168.37      192.27      4.16 o 
   0   8   1       84.03      112.42      4.69 o 
   1   8   1      385.78      398.30      7.00 o 
   2   8   1      772.69      802.78     10.30 o 
   3   8   1       20.32       11.10      1.60 o 
   4   8   1       19.74       13.52      1.88 o 
   5   8   1       24.88       31.79      3.47 o 
   6   8   1       13.44       13.15      3.10 o 
   7   8   1       24.28       22.36      4.45 o 
   8   8   1        0.38       -1.00      8.11 o 
  -9   9   1        2.68        2.75      3.42 o 
  -8   9   1        0.03        4.61      2.88 o 
  -7   9   1        1.31        0.22      2.89 o 
  -6   9   1       33.49       34.97      3.44 o 
  -5   9   1        0.67        2.23      1.42 o 
  -4   9   1     1262.65     1300.96     13.88 o 
  -3   9   1      350.80      387.86      6.26 o 
  -2   9   1     1702.92     1812.54     16.22 o 
  -1   9   1      796.37      798.12      7.61 o 
   0   9   1      365.13      363.12      8.82 o 
   1   9   1     1108.81     1144.07     17.76 o 
   2   9   1       19.10       10.43      1.12 o 
   3   9   1        6.23        5.40      1.28 o 
   4   9   1       30.93       21.93      2.45 o 
   5   9   1      201.59      213.82      8.76 o 
   6   9   1       96.19       98.00      7.46 o 
   7   9   1      113.44      130.81     10.58 o 
   8   9   1        7.58       13.56      4.37 o 
  -8  10   1       12.23       12.18      3.93 o 
  -7  10   1        1.72        0.06      2.57 o 
  -6  10   1       29.53       34.47      3.31 o 
  -5  10   1        0.32        0.67      1.33 o 
  -4  10   1       16.35       16.00      1.69 o 
  -3  10   1       87.30      109.26      3.69 o 
  -2  10   1      741.18      740.39     10.57 o 
  -1  10   1      168.74      166.70      3.61 o 
   0  10   1        8.03       13.38      1.89 o 
   1  10   1       52.84       43.07      2.51 o 
   2  10   1       49.53       54.55      2.45 o 
   3  10   1       18.66       15.87      1.60 o 
   4  10   1      398.51      402.21      9.84 o 
   5  10   1       25.14       25.77      3.14 o 
   6  10   1       79.73       78.00      7.75 o 
   7  10   1       19.39       27.00      5.36 o 
   8  10   1        0.11        0.77      3.80 o 
  -8  11   1        4.90        6.47      3.23 o 
  -7  11   1       24.77       24.57      4.36 o 
  -6  11   1      217.98      208.08      8.41 o 
  -5  11   1      319.41      327.91      9.11 o 
  -4  11   1      217.65      225.71      6.37 o 
  -3  11   1       95.53      106.10      3.63 o 
  -2  11   1      395.70      427.03      6.94 o 
  -1  11   1      651.86      633.78      7.30 o 
   0  11   1      271.60      285.78      8.18 o 
   1  11   1      102.44       85.65      3.68 o 
   2  11   1      236.49      236.14      4.89 o 
   3  11   1      226.52      221.55      5.74 o 
   4  11   1      395.70      390.51     10.91 o 
   5  11   1       47.01       48.24      4.56 o 
   6  11   1       19.27       20.76      5.19 o 
   7  11   1        2.04        3.66      4.58 o 
   8  11   1        0.59        2.69      3.33 o 
  -8  12   1        0.29        0.34      2.82 o 
  -7  12   1        0.98        1.98      2.68 o 
  -6  12   1       16.45       15.06      2.74 o 
  -5  12   1        0.06        2.71      1.74 o 
  -4  12   1       58.33       65.54      3.66 o 
  -3  12   1        0.06        1.46      1.03 o 
  -2  12   1       34.84       31.69      1.97 o 
  -1  12   1      198.84      193.68      4.21 o 
   0  12   1      231.69      236.92      7.39 o 
   1  12   1       70.05       61.44      3.13 o 
   2  12   1        0.19        0.28      1.15 o 
   3  12   1       12.80       13.07      1.56 o 
   4  12   1       89.74       91.27      5.50 o 
   5  12   1       30.62       32.01      3.97 o 
   6  12   1       32.52       32.42      5.55 o 
   7  12   1        0.30        1.50      3.41 o 
  -8  13   1       23.77       31.69      5.64 o 
  -7  13   1       28.06       33.85      5.51 o 
  -6  13   1       22.49       17.44      3.65 o 
  -5  13   1       34.97       41.25      3.89 o 
  -4  13   1        0.04       -1.43      1.43 o 
  -3  13   1        5.84        4.55      1.00 o 
  -2  13   1      148.20      142.86      4.12 o 
  -1  13   1        1.60        0.16      0.61 o 
   0  13   1       21.56       16.99      2.59 o 
   1  13   1       78.01       66.02      3.17 o 
   2  13   1      280.86      256.24      7.56 o 
   3  13   1      380.08      370.19      7.62 o 
   4  13   1       58.04       59.48      4.24 o 
   5  13   1        7.92       14.44      3.09 o 
   6  13   1       18.76       10.74      6.17 o 
   7  13   1        8.87        3.17      3.48 o 
  -7  14   1       30.89       28.49      5.59 o 
  -6  14   1        0.23        0.07      3.08 o 
  -5  14   1       13.30        9.95      2.29 o 
  -4  14   1       45.62       44.78      3.72 o 
  -3  14   1      130.90      133.78      4.37 o 
  -2  14   1       84.34       90.39      3.46 o 
  -1  14   1       83.86       81.48      2.93 o 
   0  14   1        0.08        2.05      1.80 o 
   1  14   1       17.22       13.78      1.96 o 
   2  14   1        0.01        1.95      1.21 o 
   3  14   1       35.12       37.39      2.57 o 
   4  14   1       75.12       71.38      4.74 o 
   5  14   1       12.97        9.34      3.09 o 
   6  14   1        1.16        3.93      3.10 o 
   7  14   1        4.40        6.55      4.00 o 
  -7  15   1        8.55        3.92      3.89 o 
  -6  15   1        0.30       -2.76      3.65 o 
  -5  15   1        5.76        4.56      2.56 o 
  -4  15   1       86.00       85.82      5.04 o 
  -3  15   1       29.43       31.37      2.26 o 
  -2  15   1      214.46      229.60      5.69 o 
  -1  15   1       42.59       34.55      2.12 o 
   0  15   1      217.06      246.57     10.55 o 
   1  15   1      489.15      486.99     10.36 o 
   2  15   1       28.88       26.13      2.66 o 
   3  15   1      299.32      295.39      8.06 o 
   4  15   1        0.75        0.53      1.60 o 
   5  15   1       29.73       27.43      4.89 o 
   6  15   1       10.26       12.07      4.04 o 
   7  15   1       45.03       48.09      6.85 o 
  -7  16   1        6.36       11.52      4.92 o 
  -6  16   1        2.11        2.51      2.99 o 
  -5  16   1        0.32       -0.75      2.96 o 
  -4  16   1        0.07       -1.84      1.84 o 
  -3  16   1       78.49       81.46      4.07 o 
  -2  16   1       83.31       74.82      3.29 o 
  -1  16   1       56.38       56.63      2.68 o 
   0  16   1       11.67       17.19      3.70 o 
   1  16   1      182.77      171.37      7.12 o 
   2  16   1      342.95      347.61      9.41 o 
   3  16   1       35.51       30.83      2.82 o 
   4  16   1        2.68        1.63      2.57 o 
   5  16   1        1.37        0.85      3.20 o 
   6  16   1        5.75        8.45      3.86 o 
  -7  17   1       53.00       56.22      7.42 o 
  -6  17   1        0.62        0.60      3.78 o 
  -5  17   1       61.80       76.75      7.45 o 
  -4  17   1       12.18       19.97      2.97 o 
  -3  17   1        4.41        4.60      1.31 o 
  -2  17   1        1.14        1.23      0.90 o 
  -1  17   1      174.61      190.42      4.62 o 
   0  17   1        1.41        2.04      1.43 o 
   1  17   1      144.54      142.59      7.14 o 
   2  17   1      447.31      453.27     10.89 o 
   3  17   1       14.67       18.59      2.39 o 
   4  17   1       11.04        9.91      3.47 o 
   5  17   1        0.28        2.69      2.25 o 
   6  17   1       11.37        6.59      5.94 o 
  -6  18   1       12.53       11.76      4.58 o 
  -5  18   1       12.32        8.27      3.01 o 
  -4  18   1       30.14       28.87      4.50 o 
  -3  18   1        0.97        1.47      2.04 o 
  -2  18   1       16.60       17.31      2.96 o 
  -1  18   1       85.20       78.51      3.41 o 
   0  18   1        2.13        0.82      1.81 o 
   1  18   1      116.73      120.27      6.68 o 
   2  18   1        1.74        2.80      1.57 o 
   3  18   1       60.46       54.58      4.51 o 
   4  18   1        2.53        4.18      5.45 o 
   5  18   1        1.74       -3.61      3.90 o 
  -6  19   1        2.56        3.81      4.74 o 
  -5  19   1        0.10       -3.77      3.77 o 
  -4  19   1       29.81       27.14      4.39 o 
  -3  19   1       12.85        7.11      2.50 o 
  -2  19   1      160.49      171.30     10.02 o 
  -1  19   1      101.82      100.62      9.13 o 
   0  19   1       33.35       33.62      2.98 o 
   1  19   1       18.72       20.75      3.44 o 
   2  19   1        9.67        6.23      2.30 o 
   3  19   1        8.58        6.94      2.00 o 
   4  19   1        0.25       -3.46      4.97 o 
   5  19   1        1.37        4.25      3.52 o 
  -5  20   1        0.04        3.25      4.94 o 
  -4  20   1       28.49       28.62      5.33 o 
  -3  20   1       11.35       11.65      3.95 o 
  -2  20   1        5.99        4.85      2.48 o 
  -1  20   1       55.23       56.67      7.36 o 
   0  20   1        0.54        1.22      3.21 o 
   1  20   1        5.63        7.46      4.34 o 
   2  20   1       14.77       14.07      4.15 o 
   3  20   1        0.00       -5.44      5.44 o 
   4  20   1       14.36        6.46      5.29 o 
  -5  21   1       10.40       16.48      5.87 o 
  -4  21   1        4.70       10.18      3.78 o 
  -3  21   1       14.35       15.87      4.61 o 
  -2  21   1        7.00        3.86      3.15 o 
  -1  21   1       25.15       30.14      5.18 o 
   0  21   1       10.45        8.54      3.43 o 
   1  21   1        0.07        2.13      4.00 o 
   2  21   1        3.60        1.57      4.12 o 
   3  21   1        4.61       11.37      3.93 o 
   4  21   1       31.74       35.54      7.61 o 
  -4  22   1        1.59        5.63      4.11 o 
  -3  22   1        3.48        4.78      4.16 o 
  -2  22   1        0.14       -1.32      4.40 o 
  -1  22   1        9.95        7.64      3.80 o 
   0  22   1        9.13        4.45      3.69 o 
   1  22   1        1.15       -3.73      3.73 o 
   2  22   1       17.83       23.63      5.00 o 
   3  22   1        0.56       -1.87      5.71 o 
  -3  23   1        5.15       10.45      5.43 o 
  -2  23   1        0.02       -5.47      5.47 o 
  -1  23   1        1.58        2.29      4.59 o 
   0  23   1        7.11        5.52      3.70 o 
   1  23   1        4.98        5.89      4.51 o 
   2  23   1        1.92       12.75      6.32 o 
  -1  24   1        3.44        1.30      3.67 o 
   0  24   1        0.06        8.72      4.56 o 
   1  24   1        1.95        5.82      3.86 o 
  -9   0   2        0.04        1.46      5.86 o 
  -8   0   2       50.36       54.08     10.53 o 
  -7   0   2      115.07      100.00     12.54 o 
  -6   0   2      135.02      142.13     11.15 o 
  -5   0   2     1299.13     1247.41     24.21 o 
  -4   0   2      564.25      697.96     18.23 o 
  -3   0   2     4585.43     4557.01     59.03 o 
  -2   0   2       15.13        8.24      1.22 o 
  -1   0   2     2475.91     2717.26     34.93 o 
   0   0   2     1670.75     1500.29     16.86 o 
   1   0   2     8555.48     9066.09    108.90 o 
   2   0   2      137.79      179.66      6.58 o 
   3   0   2     1662.23     1596.32     69.99 o 
   4   0   2     1488.33     1585.65     42.29 o 
   5   0   2      333.70      325.66     13.65 o 
   6   0   2       89.03      102.34      6.64 o 
   7   0   2       15.00       13.22      2.92 o 
   8   0   2        0.01        0.72      4.63 o 
  -9   1   2       30.39       31.70      6.15 o 
  -8   1   2       53.94       54.88      7.55 o 
  -7   1   2       33.03       33.70      5.37 o 
  -6   1   2      110.32      101.65      6.69 o 
  -5   1   2      374.52      375.26      9.37 o 
  -4   1   2      582.31      571.21     11.80 o 
  -3   1   2     2578.58     2472.40     39.19 o 
  -2   1   2       24.86       36.83      1.64 o 
  -1   1   2      631.02      644.17     13.84 o 
   0   1   2    17113.87    16860.58    125.59 o 
   1   1   2     5137.25     5300.87     31.17 o 
   2   1   2        3.74        3.82      1.27 o 
   3   1   2      191.50      193.69      5.41 o 
   4   1   2        2.62        6.42      1.33 o 
   5   1   2        8.38       11.23      1.67 o 
   6   1   2       28.47       29.57      2.56 o 
   7   1   2        5.02        7.09      1.96 o 
   8   1   2       28.80       37.48      8.30 o 
  -9   2   2        1.35        9.75      4.54 o 
  -8   2   2       18.89       18.94      4.93 o 
  -7   2   2      302.61      305.34     13.81 o 
  -6   2   2      105.00      100.71      6.67 o 
  -5   2   2       16.92       24.44      2.04 o 
  -4   2   2       84.78       73.54      3.47 o 
  -3   2   2       87.52       84.99      3.18 o 
  -2   2   2      659.87      663.19      6.64 o 
  -1   2   2     2118.63     2101.99     11.85 o 
   0   2   2     5207.35     5047.85     32.38 o 
   1   2   2     1438.03     1380.65     20.17 o 
   2   2   2     2233.98     2140.14     26.75 o 
   3   2   2     1032.97     1034.16     23.75 o 
   4   2   2      194.74      174.73      5.39 o 
   5   2   2       35.57       32.18      2.98 o 
   6   2   2       12.24       12.97      2.28 o 
   7   2   2        5.18        8.47      1.70 o 
   8   2   2        0.03        1.51      2.81 o 
  -9   3   2        6.90        8.49      3.90 o 
  -8   3   2      123.46      130.45     11.29 o 
  -7   3   2        2.55        4.42      2.71 o 
  -6   3   2      240.67      235.49      8.49 o 
  -5   3   2        0.75        0.11      0.95 o 
  -4   3   2      716.27      710.47     11.58 o 
  -3   3   2      600.97      586.42     10.40 o 
  -2   3   2     1634.79     1549.11     18.09 o 
  -1   3   2     1383.92     1417.98     10.14 o 
   0   3   2        4.11        2.71      0.92 o 
   1   3   2      414.38      381.96      6.53 o 
   2   3   2      103.55       99.28      3.22 o 
   3   3   2       40.34       52.38      3.41 o 
   4   3   2      104.78      114.61      4.81 o 
   5   3   2       28.42       29.95      3.20 o 
   6   3   2       40.53       42.68      3.68 o 
   7   3   2       48.16       51.95      4.32 o 
   8   3   2       11.78       11.16      3.51 o 
  -9   4   2       38.85       45.69      7.46 o 
  -8   4   2       13.07        8.77      4.15 o 
  -7   4   2       47.80       52.66      5.61 o 
  -6   4   2      468.25      477.21     10.14 o 
  -5   4   2      150.32      137.25      4.66 o 
  -4   4   2     1270.35     1253.13     20.26 o 
  -3   4   2      125.16      133.26      3.55 o 
  -2   4   2      231.13      208.89      4.20 o 
  -1   4   2     1576.09     1668.97     18.00 o 
   0   4   2     2218.22     2097.67     16.78 o 
   1   4   2     1158.12     1020.39     10.44 o 
   2   4   2        0.33        2.53      0.88 o 
   3   4   2       14.41        5.15      1.06 o 
   4   4   2        0.01        0.00      1.39 o 
   5   4   2       82.02       86.37      5.52 o 
   6   4   2       33.17       46.06      4.41 o 
   7   4   2        6.50        3.47      1.49 o 
   8   4   2        0.05       -1.68      2.65 o 
  -9   5   2        1.60        5.40      4.52 o 
  -8   5   2        6.42        9.73      3.86 o 
  -7   5   2      212.39      217.69     11.02 o 
  -6   5   2       28.15       23.15      2.52 o 
  -5   5   2       73.39       75.08      3.54 o 
  -4   5   2      110.49       97.22      3.73 o 
  -3   5   2     2528.64     2530.04     25.73 o 
  -2   5   2      245.41      289.99      4.29 o 
  -1   5   2      828.91      843.17      8.99 o 
   0   5   2       41.65       43.07      1.79 o 
   1   5   2       13.29       11.19      1.12 o 
   2   5   2      346.79      400.12      7.17 o 
   3   5   2       41.30       49.79      2.69 o 
   4   5   2       79.54      107.17      4.26 o 
   5   5   2      121.52      128.17      5.57 o 
   6   5   2        4.33        2.28      1.57 o 
   7   5   2       22.35       20.34      3.80 o 
   8   5   2        1.12        4.30      3.32 o 
  -9   6   2        0.93       -3.94      3.94 o 
  -8   6   2       22.72       26.09      5.33 o 
  -7   6   2      106.01      102.74      7.68 o 
  -6   6   2      235.54      234.48      7.35 o 
  -5   6   2       61.82       65.12      3.51 o 
  -4   6   2        9.80       13.37      1.29 o 
  -3   6   2     2585.73     2865.97     22.03 o 
  -2   6   2      981.36     1088.32     10.75 o 
  -1   6   2      112.16      102.55      2.74 o 
   0   6   2      132.78      104.54      2.83 o 
   1   6   2      546.81      540.11      7.09 o 
   2   6   2       44.05       20.99      1.63 o 
   3   6   2       68.61       50.34      2.69 o 
   4   6   2        0.36       -0.20      1.09 o 
   5   6   2       56.01       52.43      3.78 o 
   6   6   2        3.44        3.74      1.53 o 
   7   6   2       15.84       12.42      2.97 o 
   8   6   2       42.09       44.28      5.56 o 
  -9   7   2        0.46       -2.00      3.64 o 
  -8   7   2       21.28       18.14      4.40 o 
  -7   7   2        3.75        2.49      1.78 o 
  -6   7   2       77.35       73.94      3.83 o 
  -5   7   2       53.09       48.75      2.46 o 
  -4   7   2      134.84      119.20      3.58 o 
  -3   7   2      155.16      143.57      3.61 o 
  -2   7   2      362.67      386.13      5.30 o 
  -1   7   2        5.26        1.12      0.83 o 
   0   7   2       93.33       96.21      3.09 o 
   1   7   2     1204.73     1359.20     13.16 o 
   2   7   2      143.67      149.61      4.60 o 
   3   7   2      130.14      156.64      5.61 o 
   4   7   2       42.56       46.84      2.81 o 
   5   7   2        8.66        7.07      1.90 o 
   6   7   2       15.37       12.07      3.04 o 
   7   7   2        0.58        4.71      2.40 o 
   8   7   2        0.20       -0.96      3.69 o 
  -9   8   2        8.75       13.93      3.94 o 
  -8   8   2        9.66       11.53      3.92 o 
  -7   8   2        1.88        3.47      1.18 o 
  -6   8   2        1.27        0.89      1.35 o 
  -5   8   2       46.87       50.92      2.65 o 
  -4   8   2      709.20      654.40      9.04 o 
  -3   8   2     2859.56     2865.45     19.85 o 
  -2   8   2     1475.54     1544.53     13.12 o 
  -1   8   2      651.53      699.27      8.41 o 
   0   8   2     2941.63     2934.15     33.03 o 
   1   8   2      170.35      154.93      4.65 o 
   2   8   2     2061.77     2027.15     26.49 o 
   3   8   2        0.60        0.56      1.11 o 
   4   8   2       54.24       80.54      4.73 o 
   5   8   2       27.54       27.49      3.16 o 
   6   8   2        0.77       -2.51      2.70 o 
   7   8   2        0.70       -3.91      3.96 o 
   8   8   2        4.69        2.85      3.23 o 
  -9   9   2        0.02        0.99      3.53 o 
  -8   9   2       17.28       19.68      4.35 o 
  -7   9   2       27.19       29.25      3.58 o 
  -6   9   2       67.81       65.19      3.73 o 
  -5   9   2      103.84       99.11      3.88 o 
  -4   9   2      367.94      374.26      6.82 o 
  -3   9   2      270.93      264.79      5.63 o 
  -2   9   2     1155.52     1193.32     12.51 o 
  -1   9   2      887.95      953.34     11.71 o 
   0   9   2      125.47      119.43      3.91 o 
   1   9   2       29.18       29.49      1.75 o 
   2   9   2      134.16      164.79      4.29 o 
   3   9   2       30.58       33.31      2.63 o 
   4   9   2        0.92        1.35      1.38 o 
   5   9   2       36.79       42.93      4.17 o 
   6   9   2        7.99        4.93      2.68 o 
   7   9   2       19.61       17.67      3.67 o 
  -9  10   2       10.04       15.32      3.84 o 
  -8  10   2       16.29       16.60      3.94 o 
  -7  10   2        6.57        5.74      2.24 o 
  -6  10   2      249.11      244.12      7.43 o 
  -5  10   2      151.41      146.09      5.25 o 
  -4  10   2      143.95      135.45      4.27 o 
  -3  10   2      812.09      795.89     11.39 o 
  -2  10   2      129.60      116.72      4.01 o 
  -1  10   2     1577.14     1653.65     15.88 o 
   0  10   2        1.71        3.90      0.96 o 
   1  10   2       87.12      102.20      3.59 o 
   2  10   2       34.83       44.46      2.22 o 
   3  10   2      960.99     1000.97     19.86 o 
   4  10   2        0.20        2.95      1.62 o 
   5  10   2      168.47      166.05      8.03 o 
   6  10   2        5.81       12.07      4.19 o 
   7  10   2        0.81        3.96      4.55 o 
  -8  11   2        1.26       -3.75      3.81 o 
  -7  11   2        7.11        4.50      2.61 o 
  -6  11   2        0.39        0.48      1.72 o 
  -5  11   2      102.91      108.26      5.00 o 
  -4  11   2       76.38       86.23      3.52 o 
  -3  11   2      103.35       99.68      4.06 o 
  -2  11   2       62.31       56.08      2.91 o 
  -1  11   2      960.69     1063.79     14.32 o 
   0  11   2       69.37       64.83      3.02 o 
   1  11   2       40.56       40.81      2.34 o 
   2  11   2        1.46        1.85      0.73 o 
   3  11   2        0.63        0.69      1.24 o 
   4  11   2       63.28       65.83      4.58 o 
   5  11   2        2.29        0.93      2.89 o 
   6  11   2        9.06        9.98      4.04 o 
   7  11   2       25.73       18.45      4.79 o 
  -8  12   2        2.15        0.99      3.29 o 
  -7  12   2       41.39       42.05      5.49 o 
  -6  12   2       27.32       19.46      3.54 o 
  -5  12   2      260.55      262.50      8.47 o 
  -4  12   2       65.59       65.44      3.44 o 
  -3  12   2       25.31       24.04      2.17 o 
  -2  12   2       18.61       17.75      1.65 o 
  -1  12   2       65.48       66.21      3.04 o 
   0  12   2      689.03      653.27      9.52 o 
   1  12   2       37.52       35.91      2.65 o 
   2  12   2      264.66      254.17      5.49 o 
   3  12   2        6.01        5.77      1.40 o 
   4  12   2        0.09        3.22      1.48 o 
   5  12   2       27.62       30.50      4.54 o 
   6  12   2      175.09      211.52     14.02 o 
   7  12   2        2.64        4.99      3.55 o 
  -8  13   2       56.42       62.63      7.17 o 
  -7  13   2       16.83       12.67      4.05 o 
  -6  13   2       37.41       37.73      4.54 o 
  -5  13   2        3.67        4.02      1.66 o 
  -4  13   2      242.64      221.37      7.09 o 
  -3  13   2       58.29       53.33      3.28 o 
  -2  13   2       78.35       75.12      3.26 o 
  -1  13   2       89.05       86.28      4.17 o 
   0  13   2       44.81       41.28      2.47 o 
   1  13   2       55.81       59.56      4.21 o 
   2  13   2      117.75      113.48      4.52 o 
   3  13   2       15.46       14.87      2.61 o 
   4  13   2      122.06      117.43      6.50 o 
   5  13   2        5.06        5.25      3.45 o 
   6  13   2        0.88       -1.92      6.04 o 
   7  13   2        5.35        2.24      4.54 o 
  -8  14   2       29.28       34.47      5.94 o 
  -7  14   2        0.02        1.09      3.23 o 
  -6  14   2      162.74      170.08     11.70 o 
  -5  14   2       26.12       21.71      5.00 o 
  -4  14   2        5.55        2.54      1.27 o 
  -3  14   2      238.99      242.10      6.96 o 
  -2  14   2       85.78       82.22      3.69 o 
  -1  14   2      384.74      370.50      9.46 o 
   0  14   2       83.24       80.09      4.10 o 
   1  14   2        4.46        3.81      1.77 o 
   2  14   2       42.25       45.48      2.99 o 
   3  14   2      382.31      413.58      8.31 o 
   4  14   2       16.22       17.97      3.06 o 
   5  14   2       26.43       23.48      4.95 o 
   6  14   2        0.03        7.63      5.20 o 
  -7  15   2        2.19        4.74      5.39 o 
  -6  15   2        5.47        4.38      3.28 o 
  -5  15   2        3.24        5.68      2.29 o 
  -4  15   2       58.18       46.50      3.50 o 
  -3  15   2       84.71       75.87      4.04 o 
  -2  15   2       44.52       51.91      3.15 o 
  -1  15   2      115.94      114.06      6.11 o 
   0  15   2       54.94       59.18      3.64 o 
   1  15   2       14.98       17.66      2.48 o 
   2  15   2      227.93      224.37      6.54 o 
   3  15   2       66.74       62.19      3.90 o 
   4  15   2       40.15       37.83      5.20 o 
   5  15   2        0.27       -0.31      2.64 o 
   6  15   2       13.62       15.81      4.79 o 
  -7  16   2        6.98        5.54      3.62 o 
  -6  16   2       58.83       67.95      7.98 o 
  -5  16   2       44.32       42.73      4.74 o 
  -4  16   2       55.76       62.25      4.01 o 
  -3  16   2      130.95      134.52      5.45 o 
  -2  16   2       34.33       29.08      2.44 o 
  -1  16   2      114.89      102.84      5.92 o 
   0  16   2      357.64      366.67      9.07 o 
   1  16   2       14.45       11.41      2.01 o 
   2  16   2      555.41      567.03     10.35 o 
   3  16   2       14.02       13.96      2.13 o 
   4  16   2        7.34        1.62      2.39 o 
   5  16   2        7.06        4.87      5.53 o 
   6  16   2        1.03       -2.89      3.00 o 
  -7  17   2       20.54       34.03      6.14 o 
  -6  17   2       10.73        8.46      4.14 o 
  -5  17   2        1.09        1.23      2.65 o 
  -4  17   2        0.22       -0.17      1.65 o 
  -3  17   2       13.71       12.09      1.77 o 
  -2  17   2      176.85      175.42      7.00 o 
  -1  17   2        2.43        2.60      1.69 o 
   0  17   2        0.12       -0.29      1.13 o 
   1  17   2      149.37      153.31      6.64 o 
   2  17   2       63.27       57.55      4.01 o 
   3  17   2       88.10       82.88      5.84 o 
   4  17   2       14.40       11.97      3.08 o 
   5  17   2        0.03        3.11      3.27 o 
  -6  18   2       28.33       44.75      6.46 o 
  -5  18   2       13.03       13.99      3.31 o 
  -4  18   2        0.13        2.14      2.36 o 
  -3  18   2        5.62        4.16      1.64 o 
  -2  18   2       71.69       72.51      5.44 o 
  -1  18   2      213.84      201.66      8.66 o 
   0  18   2        0.03       -0.72      2.70 o 
   1  18   2       15.85       18.70      2.91 o 
   2  18   2        2.93        2.99      2.21 o 
   3  18   2        0.11        0.76      2.41 o 
   4  18   2        0.15        4.81      2.86 o 
   5  18   2        0.19        2.73      3.33 o 
  -6  19   2       76.82       95.25     10.04 o 
  -5  19   2        2.69        0.45      2.84 o 
  -4  19   2        1.34       -1.96      3.74 o 
  -3  19   2        0.11        0.57      2.19 o 
  -2  19   2        5.43        9.60      3.17 o 
  -1  19   2       20.31       25.08      3.61 o 
   0  19   2       17.31       17.65      3.85 o 
   1  19   2       34.54       32.53      5.44 o 
   2  19   2        0.23       -1.60      3.90 o 
   3  19   2       21.52       12.44      3.02 o 
   4  19   2        0.17       -4.46      4.69 o 
   5  19   2        0.82       -9.05      9.05 o 
  -5  20   2       18.67       21.68      5.17 o 
  -4  20   2        0.04       -2.72      4.07 o 
  -3  20   2       16.10       20.68      3.25 o 
  -2  20   2       11.04        6.51      3.03 o 
  -1  20   2        4.14        2.73      3.70 o 
   0  20   2       35.72       36.47      6.06 o 
   1  20   2       88.60       90.10      9.14 o 
   2  20   2       23.78       24.79      4.64 o 
   3  20   2        3.07        2.51      2.76 o 
   4  20   2       19.57       38.44      7.28 o 
  -5  21   2       18.63       18.44      5.66 o 
  -4  21   2        0.00       -1.94      4.13 o 
  -3  21   2        7.49        4.11      3.51 o 
  -2  21   2       38.04       24.36      3.99 o 
  -1  21   2        3.71        4.63      3.16 o 
   0  21   2       38.53       31.41      5.89 o 
   1  21   2       60.46       57.45      7.64 o 
   2  21   2        0.66        4.42      3.27 o 
   3  21   2        1.95       -2.14      3.63 o 
  -4  22   2        0.03        1.06      4.27 o 
  -3  22   2       14.68       12.74      5.12 o 
  -2  22   2       14.80       17.22      5.80 o 
  -1  22   2       38.79       52.91      7.71 o 
   0  22   2       52.67       57.06      7.66 o 
   1  22   2        0.00       -1.17      3.61 o 
   2  22   2       23.15       28.74      5.62 o 
   3  22   2        5.60        9.31      5.66 o 
  -3  23   2        1.26        2.61      3.48 o 
  -2  23   2        0.23       -0.92      3.56 o 
  -1  23   2       16.56       21.85      7.26 o 
   0  23   2       16.68       20.53      5.58 o 
   1  23   2       10.52        7.62      4.32 o 
   2  23   2        0.08       10.48      4.81 o 
  -1  24   2        0.02        0.72      4.10 o 
 -10   1   3        2.00        0.62      3.80 o 
  -9   1   3       31.71       30.22      5.94 o 
  -8   1   3      102.25      120.48     10.55 o 
  -7   1   3      143.22      148.69      6.76 o 
  -6   1   3       72.90       67.63      3.94 o 
  -5   1   3     1033.89      986.06     20.47 o 
  -4   1   3      212.44      185.73      5.14 o 
  -3   1   3        9.24       13.68      1.23 o 
  -2   1   3     1924.32     1892.70     15.38 o 
  -1   1   3      733.21      646.14      7.27 o 
   0   1   3     1849.87     1867.43     13.47 o 
   1   1   3     3521.35     3377.08     23.92 o 
   2   1   3       77.58      107.62      3.73 o 
   3   1   3        3.75        2.88      1.12 o 
   4   1   3      133.40      141.59      6.13 o 
   5   1   3        0.03        1.09      1.14 o 
   6   1   3        0.82       -0.85      1.35 o 
   7   1   3       23.71       24.67      3.54 o 
   8   1   3       11.45       12.02      4.84 o 
 -10   2   3       38.97       53.38      8.62 o 
  -9   2   3       24.05       26.93      5.29 o 
  -8   2   3       28.14       27.91      4.35 o 
  -7   2   3        0.58        1.58      1.85 o 
  -6   2   3       40.64       44.57      2.72 o 
  -5   2   3      108.21      102.06      4.25 o 
  -4   2   3      327.33      367.72      8.94 o 
  -3   2   3      622.78      697.04     11.07 o 
  -2   2   3       85.35       90.67      3.48 o 
  -1   2   3      318.31      302.99      5.36 o 
   0   2   3     1289.14     1341.43     11.06 o 
   1   2   3      131.57      128.56      3.88 o 
   2   2   3      425.07      462.43      8.17 o 
   3   2   3        0.08        0.50      0.89 o 
   4   2   3       10.08        7.74      1.58 o 
   5   2   3       83.17       77.63      4.66 o 
   6   2   3        0.39       -0.74      1.34 o 
   7   2   3        2.75        0.42      2.22 o 
   8   2   3        2.15       -4.58      8.35 o 
  -9   3   3        1.19       -2.74      3.47 o 
  -8   3   3        4.25        0.82      2.52 o 
  -7   3   3      142.92      135.33      6.48 o 
  -6   3   3       94.50      100.97      4.21 o 
  -5   3   3      202.18      173.15      5.53 o 
  -4   3   3     2243.01     2433.01     48.05 o 
  -3   3   3      616.93      641.77      9.29 o 
  -2   3   3      142.03      127.52      3.37 o 
  -1   3   3     1161.32     1056.49     10.40 o 
   0   3   3     1571.34     1656.44     15.09 o 
   1   3   3        0.21        8.12      1.19 o 
   2   3   3      622.51      672.45     10.02 o 
   3   3   3        5.37        1.53      0.58 o 
   4   3   3        4.03        1.81      0.92 o 
   5   3   3        1.62        4.43      1.43 o 
   6   3   3       27.12       24.85      2.91 o 
   7   3   3        8.95       13.02      2.61 o 
   8   3   3        2.62        1.67      4.40 o 
  -9   4   3        5.29        0.31      3.22 o 
  -8   4   3        1.58        6.48      3.19 o 
  -7   4   3       13.59       10.62      1.84 o 
  -6   4   3      761.13      781.10     15.06 o 
  -5   4   3        5.85        5.94      1.25 o 
  -4   4   3       56.99       54.42      2.65 o 
  -3   4   3       40.49       50.76      2.17 o 
  -2   4   3      129.26      125.45      3.31 o 
  -1   4   3      524.02      471.04      6.58 o 
   0   4   3       11.96        9.32      1.20 o 
   1   4   3       82.62       83.68      3.14 o 
   2   4   3       89.95      109.41      4.00 o 
   3   4   3        0.01        0.71      1.10 o 
   4   4   3        0.37        0.33      0.65 o 
   5   4   3       44.81       42.90      3.16 o 
   6   4   3        5.72        5.72      1.58 o 
   7   4   3       10.39        7.66      3.09 o 
  -9   5   3       43.78       33.50      6.66 o 
  -8   5   3       87.69       91.56      9.45 o 
  -7   5   3       34.83       30.23      2.96 o 
  -6   5   3       57.85       54.36      3.53 o 
  -5   5   3      178.56      165.57      5.38 o 
  -4   5   3      174.08      153.31      4.51 o 
  -3   5   3      318.41      282.08      5.76 o 
  -2   5   3     2311.27     2297.35     23.76 o 
  -1   5   3        3.83        1.16      0.85 o 
   0   5   3     1016.86     1090.16     10.35 o 
   1   5   3     1724.13     1775.94     15.20 o 
   2   5   3     1276.40     1324.33     19.49 o 
   3   5   3        0.71        2.18      1.25 o 
   4   5   3      335.98      358.07     10.24 o 
   5   5   3        5.96        8.59      1.30 o 
   6   5   3        3.45        5.13      1.79 o 
   7   5   3        2.81        0.54      2.20 o 
  -9   6   3        4.13       -1.14      4.30 o 
  -8   6   3       15.39        9.79      3.93 o 
  -7   6   3        0.03       -2.15      2.77 o 
  -6   6   3      108.30      114.47      5.60 o 
  -5   6   3       81.54       72.01      3.39 o 
  -4   6   3       55.75       55.09      2.61 o 
  -3   6   3      379.87      443.81      6.67 o 
  -2   6   3      389.58      426.98      6.93 o 
  -1   6   3        0.13       -0.62      0.72 o 
   0   6   3        8.55       13.24      1.28 o 
   1   6   3       69.36       64.75      2.69 o 
   2   6   3       23.04       20.18      1.94 o 
   3   6   3      102.69       97.20      3.58 o 
   4   6   3       71.13       85.83      5.38 o 
   5   6   3       31.44       27.00      2.49 o 
   6   6   3       13.39       12.36      2.83 o 
   7   6   3        5.59        3.94      2.33 o 
  -9   7   3        0.10       -3.47      4.01 o 
  -8   7   3        3.41        1.09      3.08 o 
  -7   7   3      168.38      174.73      7.58 o 
  -6   7   3      175.76      179.49      6.70 o 
  -5   7   3        3.17        4.77      1.31 o 
  -4   7   3        1.27        2.30      0.95 o 
  -3   7   3      442.00      484.44      7.20 o 
  -2   7   3     1350.40     1419.16     17.90 o 
  -1   7   3     2083.65     2030.81     19.81 o 
   0   7   3      790.66      811.81      9.04 o 
   1   7   3      523.76      448.79      7.85 o 
   2   7   3      293.18      283.22      7.03 o 
   3   7   3      240.34      249.71      5.52 o 
   4   7   3       67.16       68.60      4.87 o 
   5   7   3       93.43      105.44      6.22 o 
   6   7   3       19.12       17.94      3.92 o 
   7   7   3        1.37       -1.99      4.32 o 
  -9   8   3        1.69        2.56      4.77 o 
  -8   8   3       27.56       25.18      5.03 o 
  -7   8   3        0.28       -1.92      1.92 o 
  -6   8   3        0.69       -0.53      2.10 o 
  -5   8   3        5.11        8.46      1.41 o 
  -4   8   3      169.10      158.98      4.55 o 
  -3   8   3      311.79      358.86      6.66 o 
  -2   8   3      413.87      486.10      6.87 o 
  -1   8   3        5.63       10.01      1.43 o 
   0   8   3       35.49       32.61      1.85 o 
   1   8   3      111.03      113.65      3.84 o 
   2   8   3       43.85       48.58      3.09 o 
   3   8   3       45.97       46.03      2.85 o 
   4   8   3       88.03       87.96      4.84 o 
   5   8   3       25.17       27.66      3.30 o 
   6   8   3       39.29       45.54      6.02 o 
   7   8   3        4.92        0.02      3.43 o 
  -9   9   3        2.41        6.56      3.02 o 
  -8   9   3        7.99       10.91      3.12 o 
  -7   9   3       40.52       44.03      3.83 o 
  -6   9   3       49.21       47.49      3.88 o 
  -5   9   3      118.78      127.53      5.09 o 
  -4   9   3      133.89      130.64      4.19 o 
  -3   9   3      363.24      379.12      6.34 o 
  -2   9   3      357.96      322.72      5.69 o 
  -1   9   3       57.22       49.82      2.82 o 
   0   9   3      408.32      448.50      8.42 o 
   1   9   3       26.70       43.62      2.42 o 
   2   9   3       21.18       26.82      2.16 o 
   3   9   3        1.28        1.75      0.94 o 
   4   9   3       55.26       63.03      5.44 o 
   5   9   3       63.35       74.34      7.23 o 
   6   9   3        4.05        1.64      3.27 o 
   7   9   3        0.12       -3.34      3.34 o 
  -9  10   3        4.25       -3.31      3.63 o 
  -8  10   3        5.47        4.11      2.97 o 
  -7  10   3        6.08        8.05      2.06 o 
  -6  10   3       24.77       33.50      3.63 o 
  -5  10   3      777.89      726.57     12.56 o 
  -4  10   3        3.80        2.08      0.98 o 
  -3  10   3       26.72       26.42      1.75 o 
  -2  10   3      152.46      139.72      3.95 o 
  -1  10   3       72.16       80.99      3.56 o 
   0  10   3        3.61        2.71      0.97 o 
   1  10   3       27.51       25.66      1.95 o 
   2  10   3        0.84        0.61      1.12 o 
   3  10   3        5.28        6.10      1.31 o 
   4  10   3       13.32       19.35      3.13 o 
   5  10   3        0.79        6.25      2.60 o 
   6  10   3        0.09        0.82      2.70 o 
   7  10   3       74.58       60.87      7.51 o 
  -9  11   3        7.68       11.51      3.97 o 
  -8  11   3        0.46       -1.11      2.92 o 
  -7  11   3       17.32       19.68      3.44 o 
  -6  11   3        1.09        0.77      2.08 o 
  -5  11   3      381.34      370.48      8.85 o 
  -4  11   3      161.44      172.98      5.43 o 
  -3  11   3      152.03      159.48      5.10 o 
  -2  11   3      293.06      300.90      5.68 o 
  -1  11   3      677.58      646.09     10.64 o 
   0  11   3        5.28        5.81      0.82 o 
   1  11   3      256.14      246.97      5.15 o 
   2  11   3        5.68        7.01      1.45 o 
   3  11   3       87.54       91.91      4.70 o 
   4  11   3       14.71       14.10      1.92 o 
   5  11   3       19.20       15.93      4.08 o 
   6  11   3        0.57        3.19      2.75 o 
   7  11   3        9.02        8.42      6.33 o 
  -8  12   3       49.88       53.13      6.47 o 
  -7  12   3       12.14       12.61      2.86 o 
  -6  12   3        1.35        1.04      2.21 o 
  -5  12   3       20.19       27.74      2.80 o 
  -4  12   3       17.76       16.97      2.23 o 
  -3  12   3        2.88        2.15      1.16 o 
  -2  12   3        5.09        6.23      1.23 o 
  -1  12   3        5.61        5.62      1.48 o 
   0  12   3        0.07        0.65      1.21 o 
   1  12   3        4.13        3.64      0.85 o 
   2  12   3        4.49        3.93      1.16 o 
   3  12   3       10.28       10.13      1.77 o 
   4  12   3        2.59        2.82      2.72 o 
   5  12   3        0.01        1.65      2.19 o 
   6  12   3        2.66        5.80      3.90 o 
  -8  13   3       18.88       18.16      4.33 o 
  -7  13   3       42.05       41.73      4.92 o 
  -6  13   3       26.46       23.83      3.74 o 
  -5  13   3      297.28      261.15      7.41 o 
  -4  13   3      542.04      531.57     11.86 o 
  -3  13   3       11.30       10.54      1.81 o 
  -2  13   3      116.94      114.49      4.82 o 
  -1  13   3      294.75      278.22      8.57 o 
   0  13   3       23.97       27.29      2.90 o 
   1  13   3      187.66      184.69      6.86 o 
   2  13   3        6.43        8.62      1.28 o 
   3  13   3       47.18       43.13      3.49 o 
   4  13   3        9.98       10.18      2.56 o 
   5  13   3        1.16        3.58      3.96 o 
   6  13   3       24.27       22.34      4.60 o 
  -8  14   3        2.08       -1.93      3.98 o 
  -7  14   3       65.14       70.66      7.17 o 
  -6  14   3        8.82        8.43      2.65 o 
  -5  14   3      125.60      109.92      5.59 o 
  -4  14   3       12.17       17.33      2.80 o 
  -3  14   3        0.57        1.96      1.38 o 
  -2  14   3        0.40        0.97      1.30 o 
  -1  14   3      379.70      378.77     11.65 o 
   0  14   3        4.13        0.88      2.94 o 
   1  14   3        3.10        7.14      1.79 o 
   2  14   3       31.61       33.37      2.95 o 
   3  14   3      111.15      111.02      5.57 o 
   4  14   3        0.94       -3.46      3.46 o 
   5  14   3        6.58        5.07      3.17 o 
   6  14   3        1.53        3.95      4.79 o 
  -7  15   3       12.13       21.74      4.98 o 
  -6  15   3        0.05        2.19      2.61 o 
  -5  15   3       32.44       40.07      3.94 o 
  -4  15   3       22.72       31.15      3.15 o 
  -3  15   3        0.03       -0.68      1.41 o 
  -2  15   3      181.74      177.56      6.97 o 
  -1  15   3       67.46       63.13      4.95 o 
   0  15   3      147.95      156.41      9.12 o 
   1  15   3       51.84       46.23      3.86 o 
   2  15   3        8.43        4.91      2.13 o 
   3  15   3       47.60       56.90      5.49 o 
   4  15   3       67.61       83.30      7.98 o 
   5  15   3        0.02       -3.85      4.85 o 
   6  15   3        0.21        3.24      4.28 o 
  -7  16   3       42.94       47.08      7.04 o 
  -6  16   3        6.89        2.83      2.79 o 
  -5  16   3       51.97       43.06      4.26 o 
  -4  16   3        6.86        9.27      2.11 o 
  -3  16   3       34.63       28.12      3.22 o 
  -2  16   3       26.51       22.21      3.16 o 
  -1  16   3        0.08       -0.70      2.02 o 
   0  16   3       11.54       12.46      3.48 o 
   1  16   3       19.25       26.10      2.90 o 
   2  16   3        4.05        2.80      2.05 o 
   3  16   3        2.12        3.69      2.66 o 
   4  16   3        7.14       11.29      3.56 o 
   5  16   3        5.12       -0.05      4.64 o 
  -7  17   3       16.80       10.52      4.49 o 
  -6  17   3        3.05        2.34      3.40 o 
  -5  17   3        6.63        4.69      2.39 o 
  -4  17   3        7.25        7.13      2.30 o 
  -3  17   3        8.02        5.28      1.24 o 
  -2  17   3       45.91       51.08      4.79 o 
  -1  17   3       56.37       59.55      5.04 o 
   0  17   3      150.73      151.01     10.45 o 
   1  17   3        0.52        0.03      1.25 o 
   2  17   3       94.12      100.45      6.96 o 
   3  17   3        0.04       -0.73      2.42 o 
   4  17   3        0.81       -3.26      3.26 o 
   5  17   3        9.59       12.72      4.21 o 
  -6  18   3       19.43       15.87      4.30 o 
  -5  18   3       22.44       15.07      4.33 o 
  -4  18   3        1.56        0.43      1.99 o 
  -3  18   3        7.27        1.00      1.79 o 
  -2  18   3        7.77        5.20      2.55 o 
  -1  18   3        7.03        5.66      2.41 o 
   0  18   3        1.11       -0.44      2.75 o 
   1  18   3        0.01        3.25      3.47 o 
   2  18   3       15.37       10.01      2.70 o 
   3  18   3       17.78        9.06      2.72 o 
   4  18   3        7.17       11.32      4.27 o 
  -6  19   3        2.70        8.96      3.93 o 
  -5  19   3       20.74       18.73      4.96 o 
  -4  19   3       29.54       32.91      5.88 o 
  -3  19   3       12.51       16.86      3.82 o 
  -2  19   3        5.71       12.51      3.02 o 
  -1  19   3       43.41       38.59      4.54 o 
   0  19   3      125.33      132.42     10.69 o 
   1  19   3      183.53      188.18     12.75 o 
   2  19   3      124.00      144.39     10.58 o 
   3  19   3       14.88        8.77      3.77 o 
   4  19   3        0.46       -4.65      4.65 o 
  -5  20   3       19.25       24.66      5.42 o 
  -4  20   3       53.40       79.08      8.86 o 
  -3  20   3        0.00        1.92      2.45 o 
  -2  20   3        0.44        2.64      2.76 o 
  -1  20   3        3.70        1.47      4.17 o 
   0  20   3        1.92        1.34      3.40 o 
   1  20   3        0.88       -4.69      4.69 o 
   2  20   3        2.45        2.35      3.58 o 
   3  20   3        4.03        5.91      5.06 o 
  -5  21   3       22.60       24.68      5.87 o 
  -4  21   3        2.31        3.79      3.61 o 
  -3  21   3        4.40        4.70      2.73 o 
  -2  21   3        6.99        7.23      3.56 o 
  -1  21   3        3.63       -1.38      3.92 o 
   0  21   3       19.98       19.96      4.71 o 
   1  21   3       27.00       22.88      4.79 o 
   2  21   3       20.40       21.18      4.80 o 
   3  21   3        0.12        2.04      7.14 o 
  -4  22   3       12.19       19.57      5.85 o 
  -3  22   3       25.79       35.80      7.68 o 
  -2  22   3        0.19        1.67      3.82 o 
  -1  22   3        3.76        6.90      3.72 o 
   0  22   3        2.34       -1.62      4.83 o 
   1  22   3        1.73        5.22      4.12 o 
   2  22   3        8.67        7.61      3.56 o 
  -2  23   3        0.25        4.62      5.97 o 
  -1  23   3        0.38       -1.73      4.69 o 
   0  23   3       28.93       31.87      6.44 o 
   1  23   3        5.62       -1.29      4.15 o 
 -10   0   4        9.96       13.35      7.02 o 
  -9   0   4        2.12       -1.31      4.59 o 
  -8   0   4        0.58        0.21      2.51 o 
  -7   0   4       74.84       76.51      5.72 o 
  -6   0   4      125.63      113.69      9.18 o 
  -5   0   4      492.99      442.51     10.47 o 
  -4   0   4      386.93      315.99      8.36 o 
  -3   0   4     1736.88     1668.95     33.15 o 
  -2   0   4     2108.78     2422.02     30.73 o 
  -1   0   4     1836.99     1641.26     21.00 o 
   0   0   4       54.84       97.87      5.36 o 
   1   0   4     4091.29     4319.25     29.44 o 
   2   0   4      484.47      526.61     10.03 o 
   3   0   4       73.46       76.46      5.10 o 
   4   0   4       29.91       19.31      4.85 o 
   5   0   4       85.03       88.21      8.35 o 
   6   0   4       64.05       44.54      8.34 o 
   7   0   4        7.86       -1.47      5.98 o 
 -10   1   4        0.07       10.47      4.48 o 
  -9   1   4        2.76        5.37      3.66 o 
  -8   1   4        0.69        0.33      2.56 o 
  -7   1   4       16.55        9.94      1.71 o 
  -6   1   4      119.91      117.50      4.71 o 
  -5   1   4      203.01      180.45      4.62 o 
  -4   1   4      635.41      639.31     13.70 o 
  -3   1   4       14.84       15.07      2.49 o 
  -2   1   4       77.91       81.66      4.26 o 
  -1   1   4      240.02      277.75      5.83 o 
   0   1   4      128.07      134.15      3.94 o 
   1   1   4     2249.64     2357.34     19.77 o 
   2   1   4     1250.56     1373.36     14.89 o 
   3   1   4        0.27        1.42      0.89 o 
   4   1   4       16.10       17.32      2.34 o 
   5   1   4       30.08       26.13      3.07 o 
   6   1   4        1.97        0.96      3.38 o 
   7   1   4        1.93        0.29      3.32 o 
 -10   2   4        0.60        1.27      4.15 o 
  -9   2   4        6.08        6.02      3.96 o 
  -8   2   4        5.14        2.12      2.55 o 
  -7   2   4        1.86        0.90      1.55 o 
  -6   2   4      259.91      261.14      7.06 o 
  -5   2   4       76.84       83.53      3.11 o 
  -4   2   4      155.74      149.11      3.75 o 
  -3   2   4       15.22        7.12      1.04 o 
  -2   2   4      751.23      708.13      8.89 o 
  -1   2   4     1934.38     1953.26     15.81 o 
   0   2   4     2386.72     2201.02     15.78 o 
   1   2   4      401.13      445.13      6.96 o 
   2   2   4       35.74       28.30      2.20 o 
   3   2   4      121.16      149.19      5.29 o 
   4   2   4        6.06        2.62      1.57 o 
   5   2   4        0.42        0.45      0.93 o 
   6   2   4       12.43       21.12      3.70 o 
   7   2   4        1.59       -4.45      4.45 o 
 -10   3   4        0.37       -4.23      4.23 o 
  -9   3   4       13.03       13.67      4.16 o 
  -8   3   4       54.19       49.42      5.26 o 
  -7   3   4      151.26      143.90      5.29 o 
  -6   3   4        2.26        0.89      1.35 o 
  -5   3   4      237.81      241.83      8.90 o 
  -4   3   4      178.43      186.54      4.42 o 
  -3   3   4       59.79       61.50      2.49 o 
  -2   3   4      344.67      352.67      5.88 o 
  -1   3   4       28.84       25.79      1.96 o 
   0   3   4      513.30      523.98      7.79 o 
   1   3   4       18.83       13.17      1.65 o 
   2   3   4       87.77       69.88      3.64 o 
   3   3   4        2.85        1.58      1.51 o 
   4   3   4       80.81       81.45      5.78 o 
   5   3   4        3.08        8.60      3.00 o 
   6   3   4       13.65       12.86      2.89 o 
   7   3   4        0.49        2.85      2.93 o 
  -9   4   4       60.69       76.95      8.29 o 
  -8   4   4       16.04       18.26      3.59 o 
  -7   4   4      230.26      250.84      7.63 o 
  -6   4   4       18.37       16.97      2.12 o 
  -5   4   4       69.87       67.19      3.17 o 
  -4   4   4      322.81      285.25      8.06 o 
  -3   4   4     1196.32     1194.42     16.73 o 
  -2   4   4      157.95      133.81      3.95 o 
  -1   4   4        0.22        0.39      0.89 o 
   0   4   4       99.98       74.46      3.14 o 
   1   4   4        8.93       11.38      1.56 o 
   2   4   4      355.98      368.69      8.30 o 
   3   4   4      194.98      211.90      7.02 o 
   4   4   4        8.52       13.86      2.62 o 
   5   4   4       16.54       11.81      2.30 o 
   6   4   4       46.99       56.67      5.09 o 
   7   4   4        2.51        5.84      3.19 o 
  -9   5   4        6.44        3.03      3.37 o 
  -8   5   4       42.95       54.08      5.92 o 
  -7   5   4        0.00       -1.50      1.57 o 
  -6   5   4       17.64       18.26      2.20 o 
  -5   5   4       80.38       77.97      3.59 o 
  -4   5   4        8.74       13.66      1.34 o 
  -3   5   4      385.39      424.36      8.59 o 
  -2   5   4      210.41      232.03      5.14 o 
  -1   5   4       32.98       33.80      2.07 o 
   0   5   4      538.90      612.61      9.33 o 
   1   5   4        5.38        6.84      1.23 o 
   2   5   4        7.99        4.57      1.35 o 
   3   5   4        5.00        5.50      1.40 o 
   4   5   4       47.47       42.87      4.23 o 
   5   5   4       98.29      103.97      6.80 o 
   6   5   4       11.04       10.07      2.85 o 
   7   5   4        2.10        4.03      3.27 o 
  -9   6   4        0.59        5.62      3.65 o 
  -8   6   4        7.57        2.87      2.52 o 
  -7   6   4        2.91        2.39      1.70 o 
  -6   6   4      824.24      854.06     24.98 o 
  -5   6   4       26.62       22.45      2.03 o 
  -4   6   4      197.56      208.50      4.92 o 
  -3   6   4      470.16      430.19      6.65 o 
  -2   6   4      515.62      451.36      9.85 o 
  -1   6   4        9.40        4.13      0.95 o 
   0   6   4      275.44      202.74      4.97 o 
   1   6   4       65.32       79.62      3.50 o 
   2   6   4        2.40        3.74      1.23 o 
   3   6   4        6.05       11.35      1.81 o 
   4   6   4        6.39        8.25      2.37 o 
   5   6   4       61.82       57.95      5.25 o 
   6   6   4       10.54        7.11      3.41 o 
   7   6   4        0.00        3.48      4.10 o 
  -9   7   4        3.04        6.88      3.35 o 
  -8   7   4        2.87        1.70      1.96 o 
  -7   7   4      116.37      101.33      5.69 o 
  -6   7   4        1.44       -0.54      1.39 o 
  -5   7   4       32.79       41.62      2.87 o 
  -4   7   4      252.04      247.28      5.50 o 
  -3   7   4        6.77        6.55      0.96 o 
  -2   7   4       27.26       27.28      1.99 o 
  -1   7   4        0.14        0.93      0.71 o 
   0   7   4       21.65       22.30      1.88 o 
   1   7   4      342.02      405.40      7.83 o 
   2   7   4       22.09       19.06      1.99 o 
   3   7   4        1.94        3.47      1.26 o 
   4   7   4       11.71        8.70      2.19 o 
   5   7   4        2.94        3.30      2.28 o 
   6   7   4       13.35        8.09      3.15 o 
   7   7   4        0.59       -3.38      3.99 o 
  -9   8   4       20.48       22.55      4.99 o 
  -8   8   4       25.32       28.92      4.43 o 
  -7   8   4        0.67       -0.54      1.74 o 
  -6   8   4      116.97      107.21      5.06 o 
  -5   8   4       90.71       93.18      3.80 o 
  -4   8   4       12.30       11.12      1.32 o 
  -3   8   4     1106.30     1126.76     16.44 o 
  -2   8   4      166.28      196.23      4.52 o 
  -1   8   4       34.01       31.57      1.82 o 
   0   8   4     1262.16     1245.51     12.54 o 
   1   8   4        0.03        0.48      0.74 o 
   2   8   4      250.89      294.76      7.74 o 
   3   8   4       10.90        8.14      1.62 o 
   4   8   4       13.11       11.37      2.37 o 
   5   8   4       32.57       36.38      5.04 o 
   6   8   4       21.04       20.51      4.74 o 
  -9   9   4       18.83       30.47      6.11 o 
  -8   9   4        6.24        4.22      2.56 o 
  -7   9   4       31.07       25.70      3.74 o 
  -6   9   4      110.67      111.23      5.88 o 
  -5   9   4       68.35       65.75      3.41 o 
  -4   9   4      322.80      345.60      7.09 o 
  -3   9   4      155.06      137.20      3.95 o 
  -2   9   4      285.30      255.82      5.82 o 
  -1   9   4        0.10        0.12      0.81 o 
   0   9   4       89.98      114.95      3.73 o 
   1   9   4       49.40       50.75      2.56 o 
   2   9   4       35.80       30.57      3.16 o 
   3   9   4       56.16       52.40      3.95 o 
   4   9   4      152.69      159.01      9.53 o 
   5   9   4       25.76       18.40      4.35 o 
   6   9   4       22.02       17.57      4.46 o 
  -9  10   4       34.93       41.10      6.42 o 
  -8  10   4        3.77       -3.21      3.21 o 
  -7  10   4        0.20        1.27      2.47 o 
  -6  10   4       30.08       31.17      3.37 o 
  -5  10   4       15.14       19.25      1.95 o 
  -4  10   4      214.12      200.28      5.57 o 
  -3  10   4      342.93      341.98      6.96 o 
  -2  10   4      208.07      202.77      5.00 o 
  -1  10   4      728.40      782.71     18.83 o 
   0  10   4       26.76       23.31      1.66 o 
   1  10   4      107.09      118.02      4.00 o 
   2  10   4       21.58       15.13      2.01 o 
   3  10   4      185.93      209.10      9.46 o 
   4  10   4        1.55        0.50      2.43 o 
   5  10   4       24.04       25.88      4.87 o 
   6  10   4        0.17       -3.65      3.65 o 
  -9  11   4        3.27       -1.78      4.11 o 
  -8  11   4        9.65       14.97      3.50 o 
  -7  11   4       14.10       11.89      2.67 o 
  -6  11   4        0.60        2.05      1.70 o 
  -5  11   4      461.87      494.06     10.61 o 
  -4  11   4      131.90      121.98      4.26 o 
  -3  11   4       12.27       12.14      1.49 o 
  -2  11   4       12.18       10.34      1.34 o 
  -1  11   4      135.76      136.34      4.95 o 
   0  11   4       10.07       10.59      1.59 o 
   1  11   4       37.73       35.47      2.54 o 
   2  11   4       32.60       33.44      3.19 o 
   3  11   4      110.04      105.67      8.03 o 
   4  11   4        0.43       -0.07      2.19 o 
   5  11   4        0.00       -1.74      2.68 o 
   6  11   4       24.32       27.37      5.58 o 
  -8  12   4       12.34       14.25      3.57 o 
  -7  12   4       24.66       20.29      3.63 o 
  -6  12   4       11.08        5.33      1.79 o 
  -5  12   4        5.09        7.73      1.76 o 
  -4  12   4      518.40      506.66     11.10 o 
  -3  12   4       64.28       58.34      3.06 o 
  -2  12   4        7.30        3.68      1.39 o 
  -1  12   4        0.41       -0.04      1.10 o 
   0  12   4       44.54       39.97      2.81 o 
   1  12   4        0.56        0.63      1.08 o 
   2  12   4        8.57        6.49      1.40 o 
   3  12   4       29.67       36.73      4.14 o 
   4  12   4        0.74        1.96      2.28 o 
   5  12   4       15.17        8.17      4.26 o 
   6  12   4       16.35       18.18      4.40 o 
  -8  13   4       15.10       20.22      4.26 o 
  -7  13   4       28.07       25.59      4.42 o 
  -6  13   4       81.19       73.25      6.20 o 
  -5  13   4       48.58       36.04      3.24 o 
  -4  13   4        6.85        7.95      1.76 o 
  -3  13   4       58.56       56.06      3.47 o 
  -2  13   4       34.75       44.39      3.31 o 
  -1  13   4      123.62      120.59      4.91 o 
   0  13   4      102.64      103.46      4.31 o 
   1  13   4        0.12       -0.37      1.63 o 
   2  13   4       36.57       35.80      2.73 o 
   3  13   4        8.26        4.69      2.24 o 
   4  13   4       10.48        8.48      3.01 o 
   5  13   4        6.32        6.98      4.08 o 
  -8  14   4        7.18        3.56      3.18 o 
  -7  14   4        0.28       -2.46      2.57 o 
  -6  14   4       24.73       30.86      4.07 o 
  -5  14   4        1.62        0.03      1.85 o 
  -4  14   4       10.74       10.48      1.75 o 
  -3  14   4       70.31       65.45      3.89 o 
  -2  14   4       11.32        9.72      2.40 o 
  -1  14   4      285.72      294.40     11.00 o 
   0  14   4        0.29       -0.20      1.75 o 
   1  14   4       17.99       20.63      2.79 o 
   2  14   4       13.98       16.58      1.88 o 
   3  14   4       35.04       40.10      5.69 o 
   4  14   4        5.57        1.26      3.18 o 
   5  14   4        9.45       15.26      5.71 o 
  -7  15   4        1.67        5.04      3.82 o 
  -6  15   4       48.22       44.86      5.58 o 
  -5  15   4        9.01       10.97      2.54 o 
  -4  15   4      175.15      155.90      7.02 o 
  -3  15   4        1.06        1.72      1.83 o 
  -2  15   4      166.87      156.86      8.52 o 
  -1  15   4        6.71        6.35      2.22 o 
   0  15   4      124.24      126.72      8.07 o 
   1  15   4       23.31       19.97      2.50 o 
   2  15   4       51.20       50.95      4.44 o 
   3  15   4       33.19       34.78      5.60 o 
   4  15   4        7.31       16.23      4.60 o 
   5  15   4        6.30        1.62      3.26 o 
  -7  16   4       20.66       26.62      4.72 o 
  -6  16   4      130.38      119.64      9.09 o 
  -5  16   4       79.49       79.76      6.38 o 
  -4  16   4        0.02       -1.47      2.73 o 
  -3  16   4      122.67      120.55      6.81 o 
  -2  16   4       19.72       16.85      3.29 o 
  -1  16   4       57.67       54.59      5.86 o 
   0  16   4      464.18      493.04     16.40 o 
   1  16   4        5.19        5.35      2.65 o 
   2  16   4       95.11       98.98      7.28 o 
   3  16   4       49.01       47.41      6.30 o 
   4  16   4       10.85       10.91      4.11 o 
   5  16   4        3.55        5.84      3.51 o 
  -7  17   4        4.63        8.49      3.82 o 
  -6  17   4        2.32        1.63      2.88 o 
  -5  17   4        1.33        2.37      3.70 o 
  -4  17   4       23.65       17.21      3.21 o 
  -3  17   4        9.30       15.27      3.35 o 
  -2  17   4       96.29       97.86      7.12 o 
  -1  17   4      179.02      170.09      9.32 o 
   0  17   4       38.98       30.71      4.37 o 
   1  17   4      101.97      105.91      8.56 o 
   2  17   4        6.79        3.80      2.14 o 
   3  17   4        0.01       -5.15      5.15 o 
   4  17   4       16.55       17.00      4.67 o 
  -6  18   4      126.58      135.70     11.85 o 
  -5  18   4        3.32        0.33      2.67 o 
  -4  18   4        1.07        1.40      3.01 o 
  -3  18   4        1.93       -2.77      2.77 o 
  -2  18   4        0.96        1.90      2.69 o 
  -1  18   4        0.02        0.92      2.44 o 
   0  18   4        9.27       12.18      3.70 o 
   1  18   4        1.19        2.65      3.28 o 
   2  18   4       21.52       15.87      4.56 o 
   3  18   4       60.89       67.03      9.40 o 
   4  18   4        1.43       -2.13      4.11 o 
  -6  19   4       12.00        7.83      6.19 o 
  -5  19   4        0.93       -1.65      4.02 o 
  -4  19   4        1.21       -3.19      3.31 o 
  -3  19   4       10.90        6.79      2.51 o 
  -2  19   4        0.00       -0.04      2.42 o 
  -1  19   4       45.02       35.98      4.55 o 
   0  19   4        6.66        4.01      3.36 o 
   1  19   4        7.70        6.99      2.88 o 
   2  19   4        9.48        6.91      4.71 o 
   3  19   4        0.32       -0.88      3.66 o 
  -5  20   4       16.26        7.00      4.33 o 
  -4  20   4        5.61        4.49      3.99 o 
  -3  20   4       12.15       13.80      3.24 o 
  -2  20   4       13.75       11.09      3.02 o 
  -1  20   4        7.37        2.74      2.79 o 
   0  20   4       14.80       12.21      4.34 o 
   1  20   4        5.35        8.06      3.24 o 
   2  20   4       14.28        3.14      4.80 o 
  -4  21   4        6.62        1.07      3.54 o 
  -3  21   4       11.04       12.95      4.48 o 
  -2  21   4        0.92        0.01      2.94 o 
  -1  21   4        0.00        1.66      3.79 o 
   0  21   4       16.13       14.72      4.11 o 
   1  21   4       42.92       34.11      6.29 o 
   2  21   4        5.07       -2.01      4.25 o 
  -3  22   4       22.76       23.63      6.88 o 
  -2  22   4        6.78        7.94      3.24 o 
  -1  22   4        9.95        5.85      3.90 o 
   0  22   4       26.85       29.98      7.07 o 
   1  22   4        2.96       -5.57      6.55 o 
 -10   1   5       11.69        6.97      4.06 o 
  -9   1   5        3.01        5.18      2.64 o 
  -8   1   5       14.70       18.60      2.46 o 
  -7   1   5       72.26       68.72      3.78 o 
  -6   1   5       51.86       43.90      2.64 o 
  -5   1   5      364.15      357.14     12.26 o 
  -4   1   5      297.78      265.18      9.81 o 
  -3   1   5      226.96      247.85      9.98 o 
  -2   1   5      238.43      179.50      4.69 o 
  -1   1   5       23.78        9.29      1.32 o 
   0   1   5       60.56       61.29      3.08 o 
   1   1   5      493.47      503.01      7.96 o 
   2   1   5       50.02       58.00      3.14 o 
   3   1   5      230.34      223.11      8.26 o 
   4   1   5        0.72       -2.05      2.25 o 
   5   1   5        2.14        1.46      2.78 o 
   6   1   5        0.85        1.49      2.71 o 
 -10   2   5        6.86       11.69      7.98 o 
  -9   2   5        0.00        3.69      2.80 o 
  -8   2   5        7.38        4.68      1.85 o 
  -7   2   5       86.37       73.11      4.07 o 
  -6   2   5       62.93       65.23      3.12 o 
  -5   2   5       80.56       72.58      3.27 o 
  -4   2   5      105.16      109.03      4.57 o 
  -3   2   5       67.70       74.97      3.90 o 
  -2   2   5      291.14      335.17      6.22 o 
  -1   2   5      423.13      489.71      8.46 o 
   0   2   5       87.51      103.76      3.79 o 
   1   2   5     1604.05     1666.07     14.81 o 
   2   2   5      136.81      136.77      4.96 o 
   3   2   5       10.42        4.87      2.43 o 
   4   2   5       26.65       30.96      4.71 o 
   5   2   5        1.27        2.10      2.36 o 
   6   2   5        3.85        2.38      4.05 o 
 -10   3   5        0.45        3.14      5.86 o 
  -9   3   5        0.05        1.63      2.32 o 
  -8   3   5       38.85       36.90      3.75 o 
  -7   3   5       30.06       31.78      2.90 o 
  -6   3   5      139.50      116.09      4.48 o 
  -5   3   5       79.67       74.71      3.21 o 
  -4   3   5      436.26      423.47      8.26 o 
  -3   3   5      864.60      952.22     13.95 o 
  -2   3   5      947.06      881.92     10.58 o 
  -1   3   5      293.25      217.27      6.18 o 
   0   3   5      430.80      426.92      7.82 o 
   1   3   5      168.68      178.25      4.69 o 
   2   3   5       28.59       34.87      2.81 o 
   3   3   5       89.47      100.24      7.46 o 
   4   3   5       23.32       27.94      3.91 o 
   5   3   5        8.35       -3.29      4.71 o 
   6   3   5        0.35        0.45      3.52 o 
  -9   4   5        0.52       -1.67      2.43 o 
  -8   4   5       89.59       82.49      6.52 o 
  -7   4   5       44.74       37.26      2.91 o 
  -6   4   5        0.35       -1.25      1.25 o 
  -5   4   5      106.34      108.64      4.93 o 
  -4   4   5      167.99      163.07      4.22 o 
  -3   4   5      267.96      275.35      5.44 o 
  -2   4   5        1.54        3.98      0.95 o 
  -1   4   5        0.12        1.07      1.08 o 
   0   4   5      210.64      215.55      5.43 o 
   1   4   5      136.74      146.71      5.16 o 
   2   4   5      140.05      148.01      5.98 o 
   3   4   5       48.18       49.74      4.09 o 
   4   4   5       61.60       65.14      6.21 o 
   5   4   5        0.98        0.42      2.28 o 
   6   4   5       11.37       12.44      4.75 o 
  -9   5   5        2.68        0.06      2.04 o 
  -8   5   5       37.32       46.62      4.49 o 
  -7   5   5       66.69       70.74      4.40 o 
  -6   5   5      296.46      289.02      9.43 o 
  -5   5   5      656.49      635.35     22.53 o 
  -4   5   5        0.43        0.54      0.66 o 
  -3   5   5       44.90       49.67      2.47 o 
  -2   5   5       53.56       42.29      2.46 o 
  -1   5   5      249.72      247.56      5.83 o 
   0   5   5       11.47       10.78      1.63 o 
   1   5   5      114.45      118.00      4.39 o 
   2   5   5       18.13       18.65      2.25 o 
   3   5   5      300.16      321.64      9.44 o 
   4   5   5      127.53      150.96      9.09 o 
   5   5   5        2.92        3.25      2.53 o 
   6   5   5        3.06       -3.84      4.67 o 
  -9   6   5        3.48        6.39      2.90 o 
  -8   6   5       58.14       40.73      4.24 o 
  -7   6   5       87.73       86.49      5.01 o 
  -6   6   5      221.94      195.65      6.70 o 
  -5   6   5       82.45       78.00      3.69 o 
  -4   6   5      113.77      105.32      3.44 o 
  -3   6   5        2.59        5.30      1.09 o 
  -2   6   5      258.68      253.89      5.85 o 
  -1   6   5      123.74      136.98      4.38 o 
   0   6   5        8.66        8.57      1.44 o 
   1   6   5       18.08       17.17      1.98 o 
   2   6   5       56.36       59.10      4.17 o 
   3   6   5       22.40       16.27      2.50 o 
   4   6   5       48.58       43.34      4.99 o 
   5   6   5       17.62       15.76      3.69 o 
   6   6   5        1.37       -2.08      4.45 o 
  -9   7   5        0.19       -0.17      2.85 o 
  -8   7   5       23.06       23.54      5.63 o 
  -7   7   5       20.14       19.83      2.44 o 
  -6   7   5        0.36        2.27      1.13 o 
  -5   7   5        0.08       -0.37      1.07 o 
  -4   7   5      611.50      594.83     15.02 o 
  -3   7   5       53.84       47.01      2.52 o 
  -2   7   5      759.60      765.05     11.01 o 
  -1   7   5       15.96       24.65      1.91 o 
   0   7   5        5.01        3.87      0.89 o 
   1   7   5        0.95        0.17      1.26 o 
   2   7   5        3.60        8.28      1.84 o 
   3   7   5        5.26        5.73      1.48 o 
   4   7   5       12.64        6.48      2.24 o 
   5   7   5      135.93      136.67      9.47 o 
   6   7   5        0.60       -1.07      3.82 o 
  -9   8   5        0.36       -2.96      3.61 o 
  -8   8   5        0.21        1.06      2.00 o 
  -7   8   5       35.69       21.53      2.50 o 
  -6   8   5       11.13       17.03      2.18 o 
  -5   8   5       78.68       71.09      3.37 o 
  -4   8   5        0.44        0.30      1.09 o 
  -3   8   5        3.68        4.18      1.10 o 
  -2   8   5       97.25       94.57      3.35 o 
  -1   8   5        0.21        1.25      0.86 o 
   0   8   5      165.79      169.85      5.03 o 
   1   8   5       10.63        6.58      1.52 o 
   2   8   5       72.04       70.63      4.39 o 
   3   8   5       59.98       60.51      4.27 o 
   4   8   5       47.51       48.17      4.91 o 
   5   8   5        0.02        4.77      2.88 o 
   6   8   5        0.64        2.18      3.45 o 
  -9   9   5        5.46        0.13      2.77 o 
  -8   9   5       17.32       18.77      3.99 o 
  -7   9   5        9.83       11.88      2.22 o 
  -6   9   5       61.49       51.24      3.67 o 
  -5   9   5      512.98      512.21     12.22 o 
  -4   9   5       53.18       54.93      3.02 o 
  -3   9   5       63.32       71.79      3.33 o 
  -2   9   5       38.25       28.89      1.95 o 
  -1   9   5      140.37      130.35      4.03 o 
   0   9   5        2.62        0.66      1.24 o 
   1   9   5      141.21      150.39      6.12 o 
   2   9   5       36.00       43.28      3.90 o 
   3   9   5       12.63        9.95      1.95 o 
   4   9   5       40.64       39.68      4.45 o 
   5   9   5        4.56        4.49      2.69 o 
   6   9   5       12.15       14.59      6.28 o 
  -9  10   5        1.40        4.18      3.81 o 
  -8  10   5        9.99        4.17      4.26 o 
  -7  10   5       23.39       22.38      3.92 o 
  -6  10   5        1.20        0.56      1.40 o 
  -5  10   5      116.59      114.12      4.54 o 
  -4  10   5      244.82      231.61      7.16 o 
  -3  10   5       54.21       62.66      2.92 o 
  -2  10   5      248.90      259.21      6.68 o 
  -1  10   5        4.38        2.50      1.24 o 
   0  10   5        2.05        0.90      1.17 o 
   1  10   5       11.00       13.77      1.78 o 
   2  10   5        6.88        4.26      1.65 o 
   3  10   5        2.71       -1.37      3.14 o 
   4  10   5       42.55       44.76      5.55 o 
   5  10   5       15.25       13.34      4.10 o 
  -8  11   5       65.68       84.87      8.43 o 
  -7  11   5       55.92       52.63      5.87 o 
  -6  11   5        4.11        3.40      1.56 o 
  -5  11   5        9.74        7.91      1.31 o 
  -4  11   5      136.52      126.64      4.63 o 
  -3  11   5       71.76       79.53      3.91 o 
  -2  11   5      564.96      567.67      9.60 o 
  -1  11   5      308.50      299.64      6.76 o 
   0  11   5       30.53       32.43      2.38 o 
   1  11   5        8.65       10.94      2.12 o 
   2  11   5       17.52       10.93      2.26 o 
   3  11   5        6.60        5.17      2.38 o 
   4  11   5        4.33        1.77      2.85 o 
   5  11   5        1.22       -0.68      2.95 o 
  -8  12   5       24.72       21.86      3.96 o 
  -7  12   5       16.73       16.78      3.48 o 
  -6  12   5        0.49       -0.89      1.77 o 
  -5  12   5        1.79        0.20      1.36 o 
  -4  12   5      144.35      135.12      5.71 o 
  -3  12   5       42.74       32.69      2.67 o 
  -2  12   5       82.06       85.09      4.70 o 
  -1  12   5       32.01       27.69      2.71 o 
   0  12   5        0.11        2.50      1.81 o 
   1  12   5        5.24        3.48      1.38 o 
   2  12   5        6.08        5.07      1.97 o 
   3  12   5        2.26        3.95      2.67 o 
   4  12   5        0.83       -2.30      3.87 o 
   5  12   5        0.18        4.56      3.19 o 
  -8  13   5        0.74        5.53      3.89 o 
  -7  13   5       74.77       82.63      8.00 o 
  -6  13   5        2.40       -0.05      1.98 o 
  -5  13   5        1.65        3.91      1.73 o 
  -4  13   5      165.61      166.84      6.60 o 
  -3  13   5       28.95       32.47      2.79 o 
  -2  13   5      220.28      223.24      7.93 o 
  -1  13   5      446.61      472.26     11.56 o 
   0  13   5        7.58       11.81      2.24 o 
   1  13   5        8.01        8.67      1.62 o 
   2  13   5        1.64        1.94      2.26 o 
   3  13   5       31.86       32.26      5.46 o 
   4  13   5        6.73        6.99      3.69 o 
   5  13   5        0.02        6.24      4.01 o 
  -8  14   5       19.58       20.89      5.00 o 
  -7  14   5       11.64       11.11      3.51 o 
  -6  14   5        3.75        3.01      2.06 o 
  -5  14   5       18.69       13.21      2.67 o 
  -4  14   5       25.79       28.50      3.27 o 
  -3  14   5       59.62       57.86      4.43 o 
  -2  14   5       11.98       14.36      2.32 o 
  -1  14   5       10.01       10.26      1.86 o 
   0  14   5       25.18       25.63      4.47 o 
   1  14   5        1.99        2.29      1.69 o 
   2  14   5        9.31        8.54      3.64 o 
   3  14   5       19.24       26.99      4.90 o 
   4  14   5       24.00       15.93      4.80 o 
  -7  15   5        9.21        4.59      3.61 o 
  -6  15   5       13.69       12.99      3.99 o 
  -5  15   5      160.42      148.13      8.03 o 
  -4  15   5        5.29        1.79      1.52 o 
  -3  15   5        3.36        6.72      2.61 o 
  -2  15   5        0.09        1.16      1.63 o 
  -1  15   5       61.21       65.80      4.52 o 
   0  15   5       34.40       38.85      4.80 o 
   1  15   5      127.84      140.87      6.20 o 
   2  15   5       51.14       56.48      8.40 o 
   3  15   5        0.04       -0.55      3.57 o 
   4  15   5        0.21        8.42      3.89 o 
  -7  16   5       54.53       72.78      9.15 o 
  -6  16   5        3.87        4.38      2.69 o 
  -5  16   5        5.43       -1.64      2.72 o 
  -4  16   5        7.19        7.38      3.05 o 
  -3  16   5        6.47        8.53      2.76 o 
  -2  16   5       31.51       21.98      3.54 o 
  -1  16   5        2.88       -0.70      2.57 o 
   0  16   5       82.65       83.33      6.71 o 
   1  16   5       74.31       72.42      7.50 o 
   2  16   5       13.34       13.63      5.47 o 
   3  16   5       22.09       28.23      6.35 o 
   4  16   5       10.07       14.20      6.54 o 
  -7  17   5        1.20        8.71      6.69 o 
  -6  17   5        2.37        0.66      3.12 o 
  -5  17   5       15.80       18.56      3.92 o 
  -4  17   5       62.92       59.48      6.41 o 
  -3  17   5        0.65        1.10      2.35 o 
  -2  17   5        1.25        1.70      2.59 o 
  -1  17   5       48.35       43.87      6.23 o 
   0  17   5      136.19      151.09     10.04 o 
   1  17   5       13.11       17.31      3.87 o 
   2  17   5        2.06        9.48      3.56 o 
   3  17   5        6.05        4.42      5.34 o 
  -6  18   5        0.05        4.43      4.09 o 
  -5  18   5       30.35       29.65      5.11 o 
  -4  18   5        2.88       -2.71      3.43 o 
  -3  18   5        1.21       -0.07      2.74 o 
  -2  18   5       10.59        7.66      2.74 o 
  -1  18   5       14.10       17.45      4.55 o 
   0  18   5       19.39       14.72      3.58 o 
   1  18   5       38.94       32.02      6.32 o 
   2  18   5        3.34       -3.50      5.45 o 
   3  18   5        4.20        0.00      4.59 o 
  -5  19   5       31.86       52.84      8.24 o 
  -4  19   5       42.03       41.88      5.04 o 
  -3  19   5        0.94        4.97      2.71 o 
  -2  19   5        0.89        1.86      2.93 o 
  -1  19   5       26.93       28.17      5.09 o 
   0  19   5        9.91       11.33      3.28 o 
   1  19   5        8.07        6.47      3.69 o 
   2  19   5        5.88       10.71      3.91 o 
  -5  20   5       14.74        7.23      4.24 o 
  -4  20   5        0.05        9.54      4.01 o 
  -3  20   5        0.24       -2.62      3.51 o 
  -2  20   5        2.56        2.19      2.87 o 
  -1  20   5        0.22        1.44      3.83 o 
   0  20   5       11.96       15.95      4.33 o 
   1  20   5        0.00       -0.10      4.61 o 
  -4  21   5        3.79       -1.03      3.60 o 
  -3  21   5        4.71        1.33      3.55 o 
  -2  21   5       30.87       29.79      5.11 o 
  -1  21   5        4.84        6.69      5.79 o 
   0  21   5        0.00        4.18      4.53 o 
  -2  22   5        0.39        2.70      3.00 o 
 -10   0   6        2.50        2.76      5.11 o 
  -9   0   6       74.86       89.65     11.51 o 
  -8   0   6       14.84       21.91      4.26 o 
  -7   0   6      151.11      129.33     10.68 o 
  -6   0   6        0.06        1.14      1.34 o 
  -5   0   6        8.89        5.45      5.19 o 
  -4   0   6       25.17       31.79      5.33 o 
  -3   0   6       45.18       33.29      4.63 o 
  -2   0   6       56.27       54.94      3.68 o 
  -1   0   6      439.69      463.89     11.85 o 
   0   0   6       36.00       47.92      4.43 o 
   1   0   6        4.81        3.17      1.75 o 
   2   0   6     4200.56     4742.96     62.02 o 
   3   0   6       23.63       19.00      6.58 o 
   4   0   6        5.96       -5.19      8.64 o 
   5   0   6       19.61       18.23      7.84 o 
   6   0   6        0.98        7.30     12.28 o 
  -9   1   6        0.01        0.04      3.74 o 
  -8   1   6       41.23       39.18      3.98 o 
  -7   1   6        5.97        6.49      1.46 o 
  -6   1   6       83.21       77.04      5.85 o 
  -5   1   6       50.62       54.20      5.96 o 
  -4   1   6       62.63       60.96      4.71 o 
  -3   1   6      442.97      459.06      9.21 o 
  -2   1   6     1121.81     1199.10     13.91 o 
  -1   1   6       40.96       33.53      2.37 o 
   0   1   6      272.56      264.00      6.80 o 
   1   1   6       20.10       16.46      1.78 o 
   2   1   6       39.97       42.58      3.93 o 
   3   1   6       45.10       52.49      5.78 o 
   4   1   6        0.04       -3.84      3.84 o 
   5   1   6        0.06       -4.43      4.43 o 
   6   1   6       10.57       12.92      4.40 o 
  -9   2   6        1.47        3.39      2.90 o 
  -8   2   6        0.29       -0.22      2.01 o 
  -7   2   6       39.48       27.73      2.16 o 
  -6   2   6      816.88      793.25     35.28 o 
  -5   2   6       73.60       69.77      6.64 o 
  -4   2   6      200.36      205.62      8.23 o 
  -3   2   6       26.16       14.19      1.84 o 
  -2   2   6        2.01        7.75      1.20 o 
  -1   2   6       65.87       55.71      3.06 o 
   0   2   6        0.08        0.65      1.18 o 
   1   2   6      116.56      109.60      4.28 o 
   2   2   6       88.38       88.87      5.30 o 
   3   2   6      199.89      226.45     11.81 o 
   4   2   6       48.73       43.55      5.20 o 
   5   2   6       25.27       18.95      4.24 o 
   6   2   6        0.09       -3.08      6.98 o 
  -9   3   6        0.23       -0.10      2.94 o 
  -8   3   6       51.57       50.72      4.85 o 
  -7   3   6        7.91        6.70      0.99 o 
  -6   3   6       23.78       26.42      2.23 o 
  -5   3   6       59.20       63.21      4.50 o 
  -4   3   6        0.20        0.86      1.24 o 
  -3   3   6      579.63      601.36     10.01 o 
  -2   3   6        3.37        3.27      1.09 o 
  -1   3   6        4.44        1.26      1.06 o 
   0   3   6       14.83       13.01      1.66 o 
   1   3   6       22.60       24.17      2.02 o 
   2   3   6       30.56       27.31      3.40 o 
   3   3   6        0.06        0.24      1.97 o 
   4   3   6       38.35       33.53      4.82 o 
   5   3   6        0.11        2.13      3.14 o 
   6   3   6        8.84        9.57      5.93 o 
  -9   4   6        1.50        4.67      3.46 o 
  -8   4   6        8.14        6.27      2.44 o 
  -7   4   6      291.94      257.47     12.37 o 
  -6   4   6       10.38        7.44      1.26 o 
  -5   4   6      141.63      132.03      5.34 o 
  -4   4   6        0.39        0.37      0.92 o 
  -3   4   6      334.12      303.89      5.62 o 
  -2   4   6        3.85        5.53      1.15 o 
  -1   4   6       13.46       10.36      1.43 o 
   0   4   6      137.30      143.77      4.72 o 
   1   4   6      164.29      160.38      6.56 o 
   2   4   6       43.41       29.55      3.32 o 
   3   4   6        2.98       -0.79      2.20 o 
   4   4   6        0.56       -1.69      2.64 o 
   5   4   6       14.26        7.99      5.78 o 
  -9   5   6        7.11        4.50      4.45 o 
  -8   5   6        8.66       18.72      4.00 o 
  -7   5   6        3.32        0.78      1.19 o 
  -6   5   6       77.26       84.18      4.77 o 
  -5   5   6      662.84      710.15     20.54 o 
  -4   5   6       95.00       97.18      4.16 o 
  -3   5   6        3.39        1.60      0.88 o 
  -2   5   6        3.95        5.23      1.21 o 
  -1   5   6       67.28       69.38      3.27 o 
   0   5   6       19.11       17.47      1.88 o 
   1   5   6       37.59       31.08      2.93 o 
   2   5   6        6.48        5.36      1.84 o 
   3   5   6        3.88        5.30      1.86 o 
   4   5   6        1.16       -0.90      2.01 o 
   5   5   6        9.19        3.07      3.09 o 
  -9   6   6       18.87       16.39      4.35 o 
  -8   6   6        3.30        1.38      3.33 o 
  -7   6   6       81.43       71.35      4.46 o 
  -6   6   6       50.47       54.16      3.75 o 
  -5   6   6      118.63      123.58      4.70 o 
  -4   6   6      457.48      465.21     12.75 o 
  -3   6   6      216.51      206.08      6.11 o 
  -2   6   6      157.19      148.47      5.03 o 
  -1   6   6      417.29      444.58      8.39 o 
   0   6   6      485.89      513.14      9.33 o 
   1   6   6       24.26       18.61      2.19 o 
   2   6   6        2.09        3.16      1.64 o 
   3   6   6        1.00        6.82      2.37 o 
   4   6   6       18.62       17.13      3.68 o 
   5   6   6       26.45       23.49      6.18 o 
  -9   7   6       42.06       47.65      6.75 o 
  -8   7   6       27.27       31.89      4.48 o 
  -7   7   6        0.19       -0.26      1.62 o 
  -6   7   6        0.03       -1.32      1.45 o 
  -5   7   6       87.13       85.25      4.15 o 
  -4   7   6      107.17      100.36      5.01 o 
  -3   7   6       58.13       54.91      3.41 o 
  -2   7   6       13.47       17.50      1.85 o 
  -1   7   6      149.06      144.15      5.24 o 
   0   7   6        2.76        1.48      1.02 o 
   1   7   6        1.45        2.50      1.53 o 
   2   7   6        4.74        0.91      1.92 o 
   3   7   6       19.83       15.63      3.66 o 
   4   7   6        3.56        1.19      2.94 o 
   5   7   6        0.01        2.25      5.69 o 
  -9   8   6       11.39       10.00      4.35 o 
  -8   8   6       27.81       24.97      3.97 o 
  -7   8   6        0.07       -2.09      2.09 o 
  -6   8   6      223.14      227.11     13.11 o 
  -5   8   6       20.26       23.02      2.15 o 
  -4   8   6      187.60      183.09      5.84 o 
  -3   8   6     1598.11     1633.82     35.25 o 
  -2   8   6       11.52       18.08      1.76 o 
  -1   8   6        9.65        7.62      1.55 o 
   0   8   6        5.44        6.78      1.30 o 
   1   8   6        5.68        7.26      1.98 o 
   2   8   6        0.02       -0.36      2.22 o 
   3   8   6       11.39        8.66      3.31 o 
   4   8   6       26.67       15.85      4.24 o 
   5   8   6        1.53        3.10      4.54 o 
  -9   9   6        7.17        9.59      3.90 o 
  -8   9   6        8.83        7.08      3.10 o 
  -7   9   6        0.45       -2.36      2.36 o 
  -6   9   6        0.10       -0.46      1.57 o 
  -5   9   6      150.25      146.28      6.48 o 
  -4   9   6       33.84       37.13      2.83 o 
  -3   9   6      185.29      173.68      6.31 o 
  -2   9   6      194.72      192.00      6.00 o 
  -1   9   6      443.60      445.98      8.84 o 
   0   9   6       87.88       82.73      4.01 o 
   1   9   6       43.74       43.06      3.93 o 
   2   9   6       21.87       18.94      3.32 o 
   3   9   6       40.84       40.35      5.73 o 
   4   9   6        0.85        1.21      3.22 o 
   5   9   6        6.27        7.33      3.33 o 
  -9  10   6       17.89        9.94      4.28 o 
  -8  10   6       15.92       10.85      3.88 o 
  -7  10   6        3.02        3.04      2.57 o 
  -6  10   6        0.44       -1.41      1.41 o 
  -5  10   6       79.24       79.72      4.03 o 
  -4  10   6       82.68       83.09      4.52 o 
  -3  10   6       52.59       51.57      3.18 o 
  -2  10   6      169.98      167.16      5.32 o 
  -1  10   6        5.26        7.51      1.35 o 
   0  10   6      101.06      106.92      4.68 o 
   1  10   6        3.84        5.18      1.76 o 
   2  10   6       41.77       48.95      5.55 o 
   3  10   6       31.95       20.93      5.34 o 
   4  10   6        4.04       -0.30      3.02 o 
   5  10   6        0.23       -0.93      3.97 o 
  -8  11   6        6.85        8.61      5.80 o 
  -7  11   6       72.32       73.01      7.76 o 
  -6  11   6       17.08       17.69      2.22 o 
  -5  11   6        1.08        1.19      1.11 o 
  -4  11   6      104.81       99.69      5.00 o 
  -3  11   6      495.98      507.97     12.69 o 
  -2  11   6       13.55       14.22      1.90 o 
  -1  11   6      139.19      134.67      5.48 o 
   0  11   6      102.45      108.48      4.91 o 
   1  11   6       23.21       23.42      3.23 o 
   2  11   6        5.96        2.97      3.10 o 
   3  11   6        0.03        1.69      3.20 o 
   4  11   6        0.91       -2.52      3.31 o 
  -8  12   6       14.88        6.47      5.72 o 
  -7  12   6       16.28       10.28      3.28 o 
  -6  12   6       63.26       61.72      4.32 o 
  -5  12   6        0.20       -1.36      1.43 o 
  -4  12   6        0.09        0.81      1.69 o 
  -3  12   6        0.04       -1.66      1.66 o 
  -2  12   6      324.81      328.67      7.29 o 
  -1  12   6       83.44       93.31      4.71 o 
   0  12   6        0.69        2.70      1.05 o 
   1  12   6        0.99       -0.41      2.13 o 
   2  12   6        0.67        1.65      3.40 o 
   3  12   6       63.51       75.45      9.54 o 
   4  12   6        2.30        6.09      4.02 o 
  -8  13   6        7.95        9.62      5.93 o 
  -7  13   6        0.80       -2.49      3.10 o 
  -6  13   6       22.52       18.30      2.68 o 
  -5  13   6        1.47       -0.66      1.94 o 
  -4  13   6       67.22       66.36      4.28 o 
  -3  13   6      123.53      124.25      5.40 o 
  -2  13   6       75.84       84.31      4.98 o 
  -1  13   6      257.37      261.93     10.20 o 
   0  13   6       30.21       27.29      2.93 o 
   1  13   6       17.76       13.59      2.18 o 
   2  13   6       29.14       12.56      5.58 o 
   3  13   6       16.57       23.71      6.34 o 
   4  13   6        0.28       -1.28      6.63 o 
  -7  14   6        9.04        4.43      2.91 o 
  -6  14   6       62.50       69.35      5.47 o 
  -5  14   6       26.57       19.31      3.15 o 
  -4  14   6       26.19       30.66      2.88 o 
  -3  14   6        1.58        2.47      1.90 o 
  -2  14   6        5.39        4.79      1.73 o 
  -1  14   6       71.60       80.80      5.62 o 
   0  14   6       54.08       59.69      5.24 o 
   1  14   6        6.16        5.25      3.40 o 
   2  14   6      174.74      169.93     14.42 o 
   3  14   6        6.04       -3.94      5.20 o 
   4  14   6        0.87       -2.24      3.88 o 
  -7  15   6        4.21       -0.38      3.99 o 
  -6  15   6       46.85       51.08      6.28 o 
  -5  15   6        0.01       -0.66      2.85 o 
  -4  15   6       23.38       21.75      3.35 o 
  -3  15   6        0.03       -1.99      2.06 o 
  -2  15   6        0.02       -0.64      2.05 o 
  -1  15   6       11.47        7.81      2.11 o 
   0  15   6      204.09      238.38     16.40 o 
   1  15   6        0.00       -1.13      4.12 o 
   2  15   6        7.64       -1.86      5.55 o 
   3  15   6       10.71       13.79      4.22 o 
  -7  16   6        4.07        4.45      3.91 o 
  -6  16   6       16.02       18.43      3.57 o 
  -5  16   6        8.87       12.40      3.44 o 
  -4  16   6        0.07       -1.50      2.86 o 
  -3  16   6      161.76      178.04      8.52 o 
  -2  16   6       35.80       35.09      3.43 o 
  -1  16   6       38.76       49.69      5.83 o 
   0  16   6       44.19       36.57      5.90 o 
   1  16   6        2.44        4.68      4.54 o 
   2  16   6        0.64        6.21      4.68 o 
   3  16   6       13.39        8.55      9.34 o 
  -6  17   6       27.45       33.71      6.20 o 
  -5  17   6        0.11        3.31      2.81 o 
  -4  17   6        0.04       -1.08      2.93 o 
  -3  17   6        0.31       -2.31      3.75 o 
  -2  17   6        0.80        1.52      2.54 o 
  -1  17   6        2.09        4.69      3.42 o 
   0  17   6       33.62       31.50      5.74 o 
   1  17   6       12.08       19.08      5.53 o 
   2  17   6        1.24       -4.64      4.64 o 
  -6  18   6       25.17       35.40      7.90 o 
  -5  18   6        0.47        0.21      2.61 o 
  -4  18   6       28.51       28.74      4.96 o 
  -3  18   6       27.29       20.98      3.79 o 
  -2  18   6        0.80       -1.68      2.85 o 
  -1  18   6       26.63       21.89      3.94 o 
   0  18   6       55.87       61.47     10.94 o 
   1  18   6       13.36       -2.74      6.22 o 
   2  18   6       15.71       25.54      6.70 o 
  -5  19   6       21.28       29.85      8.19 o 
  -4  19   6        1.03        4.93      3.31 o 
  -3  19   6       12.84        6.54      5.84 o 
  -2  19   6        0.25        4.93      2.72 o 
  -1  19   6        8.96       11.88      3.22 o 
   0  19   6        3.28       -2.39      4.74 o 
   1  19   6        9.98       17.76      5.56 o 
  -4  20   6        9.93       16.35      4.19 o 
  -3  20   6        1.85        4.57      4.01 o 
  -2  20   6        1.03        2.68      2.91 o 
  -1  20   6        5.20        4.33      3.19 o 
   0  20   6       10.42       -9.23      9.23 o 
  -9   1   7       16.47       14.80      3.97 o 
  -8   1   7        5.20        0.61      3.79 o 
  -7   1   7        1.64        2.04      3.83 o 
  -6   1   7       46.85       49.33      6.87 o 
  -5   1   7      144.13      171.82     12.43 o 
  -4   1   7      160.56      147.59      8.63 o 
  -3   1   7       13.83       13.70      1.36 o 
  -2   1   7      101.10      103.29      3.95 o 
  -1   1   7        8.23        8.49      1.59 o 
   0   1   7        0.45        1.39      1.53 o 
   1   1   7      105.65       89.82      5.28 o 
   2   1   7       24.37       32.66      6.17 o 
   3   1   7        0.74       -0.22      3.68 o 
   4   1   7        1.86        1.59      3.76 o 
   5   1   7       10.50       17.79      5.08 o 
  -9   2   7        3.96        5.50      3.04 o 
  -8   2   7       37.01       30.47      5.41 o 
  -7   2   7       87.27       96.98      7.70 o 
  -6   2   7      308.44      329.26     19.64 o 
  -5   2   7       26.68       38.40      5.70 o 
  -4   2   7        8.96        5.42      3.39 o 
  -3   2   7       43.14       49.91      3.45 o 
  -2   2   7       45.88       45.93      2.89 o 
  -1   2   7       95.94      101.27      4.59 o 
   0   2   7       10.95       12.51      1.99 o 
   1   2   7       66.86       62.81      4.24 o 
   2   2   7       19.00       17.50      3.34 o 
   3   2   7      234.13      213.84     12.12 o 
   4   2   7       32.62       29.63      5.96 o 
   5   2   7        5.22        0.19      3.94 o 
  -9   3   7       10.26        4.44      2.96 o 
  -8   3   7      102.10      118.98      9.90 o 
  -7   3   7       64.89       73.76      6.56 o 
  -6   3   7       67.20       71.15      8.11 o 
  -5   3   7      210.77      216.66     12.38 o 
  -4   3   7      181.24      168.85      7.63 o 
  -3   3   7        3.56        5.11      1.21 o 
  -2   3   7        0.14        0.60      1.05 o 
  -1   3   7       40.37       44.76      3.03 o 
   0   3   7       35.07       31.98      2.92 o 
   1   3   7      507.88      589.50     11.83 o 
   2   3   7        1.09       -1.85      1.85 o 
   3   3   7       22.61       25.99      4.56 o 
   4   3   7       27.89       29.03      5.76 o 
   5   3   7       15.25        9.73      4.55 o 
  -9   4   7        0.11        0.74      3.48 o 
  -8   4   7       21.85       20.00      4.62 o 
  -7   4   7        5.56        7.96      2.64 o 
  -6   4   7      245.63      220.11     12.05 o 
  -5   4   7      746.53      781.84     32.10 o 
  -4   4   7      141.60      123.67      5.42 o 
  -3   4   7       13.19       11.13      1.42 o 
  -2   4   7       12.52        8.81      1.60 o 
  -1   4   7       31.20       33.36      2.68 o 
   0   4   7      325.31      323.74      8.60 o 
   1   4   7      265.14      256.22     10.64 o 
   2   4   7        0.43       -0.90      1.99 o 
   3   4   7       10.10        9.53      3.47 o 
   4   4   7       10.07        3.14      3.54 o 
   5   4   7        0.17        2.99      3.50 o 
  -9   5   7        0.04       -1.53      3.89 o 
  -8   5   7        4.94        2.56      3.24 o 
  -7   5   7       43.51       39.70      6.39 o 
  -6   5   7        1.36        1.99      1.49 o 
  -5   5   7       70.26       72.00      4.06 o 
  -4   5   7      139.74      122.82      6.07 o 
  -3   5   7        0.13        0.22      1.05 o 
  -2   5   7      278.88      286.80      7.60 o 
  -1   5   7       17.18       11.96      1.82 o 
   0   5   7      399.70      419.85      9.80 o 
   1   5   7       16.28       28.70      3.88 o 
   2   5   7        0.61        0.25      2.45 o 
   3   5   7        1.70        2.74      4.01 o 
   4   5   7       14.94       16.64      4.64 o 
  -9   6   7        0.07       -3.76      3.76 o 
  -8   6   7       11.46       14.66      3.75 o 
  -7   6   7        0.00       -0.97      2.50 o 
  -6   6   7      108.24      101.78      6.53 o 
  -5   6   7      609.42      634.68     15.35 o 
  -4   6   7       60.25       61.64      3.59 o 
  -3   6   7      231.58      220.99      6.36 o 
  -2   6   7       54.90       51.05      3.41 o 
  -1   6   7      341.64      322.10      8.95 o 
   0   6   7        0.15        0.11      1.37 o 
   1   6   7       59.18       58.43      4.89 o 
   2   6   7        3.24        1.71      2.26 o 
   3   6   7        8.14        7.33      2.73 o 
   4   6   7       15.14        5.84      6.02 o 
  -9   7   7        0.08        2.88      3.33 o 
  -8   7   7       37.97       32.99      5.15 o 
  -7   7   7       18.13       20.00      4.89 o 
  -6   7   7       15.83       12.61      1.88 o 
  -5   7   7       31.00       33.32      2.24 o 
  -4   7   7      409.04      409.23     13.68 o 
  -3   7   7       94.55      102.67      4.83 o 
  -2   7   7        0.33        0.46      1.34 o 
  -1   7   7       13.45       10.75      1.99 o 
   0   7   7      417.75      407.21      8.53 o 
   1   7   7       36.59       44.63      4.99 o 
   2   7   7        3.83        3.82      2.73 o 
   3   7   7        0.12       -1.90      2.64 o 
   4   7   7        2.19        6.38      4.52 o 
  -9   8   7        0.07        1.39      3.72 o 
  -8   8   7        2.98        7.28      2.88 o 
  -7   8   7        9.55       12.83      3.46 o 
  -6   8   7        0.01        0.27      2.15 o 
  -5   8   7      185.32      174.01      5.55 o 
  -4   8   7      243.02      249.78      9.96 o 
  -3   8   7      278.68      285.02      9.97 o 
  -2   8   7        1.38        0.51      1.41 o 
  -1   8   7      113.72      110.14      5.36 o 
   0   8   7       30.87       29.27      2.55 o 
   1   8   7        0.86        2.18      1.86 o 
   2   8   7        0.08        2.10      2.49 o 
   3   8   7        8.21        8.63      3.17 o 
   4   8   7       38.69       40.69      7.62 o 
  -8   9   7       24.99       20.20      3.93 o 
  -7   9   7       29.10       36.58      5.45 o 
  -6   9   7       14.60       12.33      2.44 o 
  -5   9   7        0.03        0.78      1.41 o 
  -4   9   7        0.99        2.72      1.56 o 
  -3   9   7       15.50       16.25      2.08 o 
  -2   9   7      526.77      547.88     12.13 o 
  -1   9   7       74.23       85.16      4.31 o 
   0   9   7       52.96       56.91      3.46 o 
   1   9   7        1.36        1.08      2.59 o 
   2   9   7        1.91        0.90      2.98 o 
   3   9   7        3.92        7.35      3.12 o 
   4   9   7        0.11       -4.08      6.08 o 
  -8  10   7       55.42       59.51      8.02 o 
  -7  10   7        1.61        1.41      2.56 o 
  -6  10   7        7.75        5.34      2.13 o 
  -5  10   7        8.26        5.70      1.74 o 
  -4  10   7       16.22       12.33      1.78 o 
  -3  10   7        0.80       -1.68      1.68 o 
  -2  10   7       16.46       13.13      2.06 o 
  -1  10   7        6.49        5.87      1.63 o 
   0  10   7       66.18       67.81      4.24 o 
   1  10   7        3.97        1.01      2.37 o 
   2  10   7        3.70        2.54      2.52 o 
   3  10   7        1.18       -5.23      5.58 o 
   4  10   7        3.98        2.08      3.25 o 
  -8  11   7       44.99       55.51      7.74 o 
  -7  11   7        5.24        4.65      3.12 o 
  -6  11   7       19.26       23.72      3.19 o 
  -5  11   7       50.89       52.65      4.03 o 
  -4  11   7      282.72      289.13     12.27 o 
  -3  11   7      131.02      146.68      5.65 o 
  -2  11   7       73.19       86.85      4.53 o 
  -1  11   7       55.38       61.20      4.18 o 
   0  11   7       20.98       17.40      2.32 o 
   1  11   7       21.01       31.41      5.30 o 
   2  11   7       12.52       12.47      3.97 o 
   3  11   7        0.07        4.92      5.64 o 
  -8  12   7        2.07       14.12      5.15 o 
  -7  12   7       61.31       74.81      8.57 o 
  -6  12   7        4.70        5.22      2.58 o 
  -5  12   7        0.07        0.97      1.75 o 
  -4  12   7       26.06       26.29      2.85 o 
  -3  12   7        2.38        4.26      1.31 o 
  -2  12   7        6.94        4.85      1.56 o 
  -1  12   7       19.16       18.72      2.69 o 
   0  12   7        0.27       -0.18      2.20 o 
   1  12   7       12.80       13.35      3.31 o 
   2  12   7       18.77       12.90      3.97 o 
   3  12   7       10.24       19.05      5.30 o 
  -7  13   7       24.52       28.44      6.65 o 
  -6  13   7       32.35       30.52      4.22 o 
  -5  13   7       54.57       64.17      5.75 o 
  -4  13   7       20.19       21.78      2.99 o 
  -3  13   7        0.47       -0.13      1.93 o 
  -2  13   7       12.75        9.61      2.25 o 
  -1  13   7        0.04       -2.08      2.08 o 
   0  13   7        0.16        3.84      1.80 o 
   1  13   7        0.51        2.61      2.42 o 
   2  13   7        3.65       10.84      4.80 o 
   3  13   7        1.33       -4.97      4.97 o 
  -7  14   7        2.59        5.46     13.96 o 
  -6  14   7       11.60       18.01      3.49 o 
  -5  14   7       62.03       76.23      7.25 o 
  -4  14   7        1.07        2.20      2.55 o 
  -3  14   7        4.17        5.75      2.19 o 
  -2  14   7        1.71        3.00      2.30 o 
  -1  14   7       50.30       47.55      4.69 o 
   0  14   7       55.58       59.25      6.33 o 
   1  14   7       10.33        9.10      3.44 o 
   2  14   7        3.15        1.30      3.73 o 
  -7  15   7        0.04        5.10      5.65 o 
  -6  15   7        0.18        2.17      2.63 o 
  -5  15   7        5.29        9.42      3.08 o 
  -4  15   7       17.14       15.80      2.79 o 
  -3  15   7       12.16       10.64      2.61 o 
  -2  15   7       21.26       19.30      2.90 o 
  -1  15   7        5.71       10.67      3.35 o 
   0  15   7       27.88       19.60      5.60 o 
   1  15   7        7.10        1.50      3.46 o 
   2  15   7        1.52        1.91     10.09 o 
  -6  16   7       31.87       33.91      7.36 o 
  -5  16   7        0.09        1.97      2.70 o 
  -4  16   7       10.45        8.78      2.58 o 
  -3  16   7       12.52       12.80      3.06 o 
  -2  16   7        0.38       -2.68      2.68 o 
  -1  16   7       38.91       39.83      5.53 o 
   0  16   7       24.53       23.92      5.80 o 
   1  16   7       19.94       10.43      5.14 o 
  -5  17   7       78.55       95.93      9.82 o 
  -4  17   7        3.30       -4.96      4.96 o 
  -3  17   7        4.92        1.32      2.57 o 
  -2  17   7        0.59        1.83      2.45 o 
  -1  17   7        1.20        8.34      4.22 o 
   0  17   7       11.93       11.76      4.39 o 
   1  17   7       38.96       42.05      7.84 o 
  -5  18   7       72.70      109.50     10.35 o 
  -4  18   7       16.12       22.42      5.62 o 
  -3  18   7        9.38       11.36      6.00 o 
  -2  18   7        1.31        1.23      2.79 o 
  -1  18   7        1.52       -3.13      4.08 o 
   0  18   7        1.00       -2.46      4.54 o 
  -3  19   7        1.02       -3.08      3.08 o 
  -2  19   7        8.62        7.68      3.51 o 
  -1  19   7       11.19        3.00      3.79 o 
  -9   0   8        0.03       -4.85      5.48 o 
  -8   0   8       83.90       97.70     24.11 o 
  -7   0   8        5.84        9.81      7.05 o 
  -6   0   8      654.29      718.52     46.96 o 
  -5   0   8      225.60      235.11     22.39 o 
  -4   0   8       98.35      112.40     12.65 o 
  -3   0   8      129.29      112.18      6.45 o 
  -2   0   8       41.73       34.48      3.73 o 
  -1   0   8      179.52      190.33     10.22 o 
   0   0   8       28.33       22.05      3.95 o 
   1   0   8        3.32        3.07      2.94 o 
   2   0   8        0.02        5.30      6.10 o 
   3   0   8       15.09       20.72      7.36 o 
   4   0   8        3.35        4.40      5.41 o 
  -9   1   8       31.39       24.29      7.33 o 
  -8   1   8        7.12        1.79      3.75 o 
  -7   1   8      242.56      268.59     16.85 o 
  -6   1   8       18.77       17.58      5.14 o 
  -5   1   8        8.61        8.05      3.99 o 
  -4   1   8       66.18       63.11      6.74 o 
  -3   1   8      217.44      213.67      6.63 o 
  -2   1   8       87.33       67.94      4.05 o 
  -1   1   8      233.94      224.87      7.80 o 
   0   1   8        0.41        0.56      1.75 o 
   1   1   8      108.52      102.68      8.20 o 
   2   1   8      463.01      441.62     22.06 o 
   3   1   8       58.42       50.46      7.62 o 
   4   1   8        2.39       -1.14      4.21 o 
  -9   2   8       39.07       44.93      6.80 o 
  -8   2   8       57.05       66.58      8.67 o 
  -7   2   8       26.74       26.40      5.50 o 
  -6   2   8        0.22        3.05      3.41 o 
  -5   2   8       36.37       44.03      6.14 o 
  -4   2   8        1.65       -0.05      2.69 o 
  -3   2   8       52.65       60.39      3.48 o 
  -2   2   8       20.22       17.78      2.09 o 
  -1   2   8        3.34        0.34      1.67 o 
   0   2   8       47.13       62.90      4.77 o 
   1   2   8       23.76       22.76      4.31 o 
   2   2   8       46.97       56.85      8.70 o 
   3   2   8        1.46       -0.30      3.40 o 
   4   2   8        5.38        8.90      5.00 o 
  -9   3   8       20.60       26.49      4.98 o 
  -8   3   8       81.87       83.63      9.82 o 
  -7   3   8        0.42       -0.99      3.09 o 
  -6   3   8      234.93      257.82     16.21 o 
  -5   3   8       10.97       14.99      4.05 o 
  -4   3   8       54.97       52.94      4.51 o 
  -3   3   8        1.92        2.04      1.28 o 
  -2   3   8       69.44       60.45      3.90 o 
  -1   3   8       94.83       81.40      4.97 o 
   0   3   8       49.34       50.03      4.20 o 
   1   3   8      127.69      125.00      9.31 o 
   2   3   8       22.98       19.93      5.24 o 
   3   3   8        0.65        0.63      3.98 o 
   4   3   8        3.56       -1.70      3.39 o 
  -9   4   8       17.12       19.92      5.08 o 
  -8   4   8       16.42       25.44      5.34 o 
  -7   4   8       33.59       39.85      5.34 o 
  -6   4   8        0.01        0.46      2.99 o 
  -5   4   8      102.75      120.99     10.02 o 
  -4   4   8      160.87      185.93      9.33 o 
  -3   4   8       12.91       13.26      1.75 o 
  -2   4   8       40.94       37.41      3.00 o 
  -1   4   8       20.51       12.77      2.28 o 
   0   4   8       27.49       14.82      2.42 o 
   1   4   8        0.04        1.48      3.15 o 
   2   4   8        1.28        0.54      3.77 o 
   3   4   8       37.56       50.65      7.68 o 
   4   4   8        2.46       -0.12      4.08 o 
  -9   5   8        6.97        2.78      4.87 o 
  -8   5   8        0.01        4.97      3.76 o 
  -7   5   8        1.36        1.17      2.94 o 
  -6   5   8       16.33       17.38      3.92 o 
  -5   5   8      258.56      267.10     10.04 o 
  -4   5   8        3.27        4.49      1.66 o 
  -3   5   8        2.45        1.82      1.20 o 
  -2   5   8        0.02        0.01      1.30 o 
  -1   5   8      139.40      133.08      6.33 o 
   0   5   8        2.23        1.75      2.09 o 
   1   5   8       91.06       80.11      9.17 o 
   2   5   8        1.64       -1.26      2.54 o 
   3   5   8        0.23        4.31      3.94 o 
  -9   6   8       34.46       39.42      6.40 o 
  -8   6   8        0.31       -1.80      3.13 o 
  -7   6   8        0.01        1.91      2.44 o 
  -6   6   8       18.71       18.26      3.79 o 
  -5   6   8      203.58      200.84      8.33 o 
  -4   6   8      187.31      192.94      7.97 o 
  -3   6   8       62.10       68.43      4.00 o 
  -2   6   8        0.08       -1.77      1.77 o 
  -1   6   8       86.48       88.21      5.00 o 
   0   6   8       76.20       82.09      6.28 o 
   1   6   8        7.07        6.43      2.40 o 
   2   6   8        0.20        1.34      2.82 o 
   3   6   8        4.81       13.34      5.05 o 
  -8   7   8        3.60        2.32      2.96 o 
  -7   7   8        5.74        7.65      3.26 o 
  -6   7   8       14.18       16.52      3.39 o 
  -5   7   8       15.24       18.63      2.78 o 
  -4   7   8        6.88        5.18      1.07 o 
  -3   7   8      147.46      141.77      5.63 o 
  -2   7   8       32.53       31.12      2.98 o 
  -1   7   8       42.07       40.04      3.32 o 
   0   7   8        6.07        4.42      2.72 o 
   1   7   8        0.95        1.11      2.62 o 
   2   7   8        3.01        5.85      3.07 o 
   3   7   8        8.47        5.36      5.11 o 
  -8   8   8        1.71        1.33      2.89 o 
  -7   8   8       33.17       37.79      6.12 o 
  -6   8   8       26.61       24.78      4.17 o 
  -5   8   8        7.65        9.54      3.13 o 
  -4   8   8       48.76       44.55      3.36 o 
  -3   8   8       39.68       40.76      3.17 o 
  -2   8   8        1.16        1.62      1.46 o 
  -1   8   8      415.29      423.04     10.77 o 
   0   8   8       81.88      100.98      7.57 o 
   1   8   8       33.73       29.39      4.81 o 
   2   8   8        8.82       11.79      3.05 o 
   3   8   8        0.08        3.20      6.05 o 
  -8   9   8       19.01       25.77      6.11 o 
  -7   9   8        0.05       -2.26      3.20 o 
  -6   9   8       51.20       60.91      6.37 o 
  -5   9   8       32.70       32.37      3.76 o 
  -4   9   8       48.92       56.66      4.58 o 
  -3   9   8      197.38      186.92      6.81 o 
  -2   9   8      223.76      236.35      8.68 o 
  -1   9   8       49.45       44.42      3.74 o 
   0   9   8        4.68        3.82      2.81 o 
   1   9   8       72.46       69.82      8.06 o 
   2   9   8       12.16        7.22      3.26 o 
   3   9   8        0.02       -1.49      5.18 o 
  -8  10   8        7.64        4.31      6.03 o 
  -7  10   8        1.13        0.76      3.87 o 
  -6  10   8       41.29       44.94      4.63 o 
  -5  10   8       13.07       15.22      3.30 o 
  -4  10   8      203.72      220.54     10.71 o 
  -3  10   8      108.56       94.76      6.12 o 
  -2  10   8       52.04       46.14      3.88 o 
  -1  10   8       12.71        7.02      2.26 o 
   0  10   8        2.20        1.37      3.15 o 
   1  10   8        3.86        4.75      4.03 o 
   2  10   8       12.50       18.12      4.55 o 
   3  10   8        3.64        0.55      4.43 o 
  -7  11   8       17.44       17.77      6.30 o 
  -6  11   8        3.20        5.89      2.77 o 
  -5  11   8       45.34       50.75      5.77 o 
  -4  11   8       33.21       27.64      3.40 o 
  -3  11   8      141.51      151.98      7.78 o 
  -2  11   8        1.53       -0.39      2.17 o 
  -1  11   8       51.29       52.26      4.69 o 
   0  11   8        0.06       -2.91      3.24 o 
   1  11   8       57.09       59.51      6.83 o 
   2  11   8        1.83       -3.13      4.03 o 
  -7  12   8       38.34       50.66      7.16 o 
  -6  12   8        0.20        2.70      2.93 o 
  -5  12   8       31.09       31.52      4.59 o 
  -4  12   8      160.41      151.04      8.15 o 
  -3  12   8      171.18      200.51      9.95 o 
  -2  12   8       45.34       49.11      4.86 o 
  -1  12   8        1.22        2.11      1.80 o 
   0  12   8        0.79       -0.90      2.57 o 
   1  12   8        5.11        3.37      3.39 o 
   2  12   8        4.87        3.91      3.55 o 
  -7  13   8       43.37       57.55      7.89 o 
  -6  13   8      106.01      131.50     12.27 o 
  -5  13   8       19.29       22.20      4.47 o 
  -4  13   8       14.78       17.34      3.31 o 
  -3  13   8       52.93       52.44      5.37 o 
  -2  13   8       25.38       27.50      3.61 o 
  -1  13   8        2.23        5.07      2.54 o 
   0  13   8        1.53       -2.73      2.73 o 
   1  13   8        7.87        9.27      3.81 o 
   2  13   8       13.34       13.26      4.61 o 
  -6  14   8       97.57      125.22      9.74 o 
  -5  14   8       18.27       17.36      4.41 o 
  -4  14   8      162.75      181.12      9.68 o 
  -3  14   8        2.53       -0.53      2.13 o 
  -2  14   8        0.08        1.42      2.15 o 
  -1  14   8        1.31        2.11      2.78 o 
   0  14   8        7.49       11.43      3.29 o 
   1  14   8        4.62        3.00      3.32 o 
  -6  15   8        1.63       -2.37      3.57 o 
  -5  15   8       20.01       44.22      5.87 o 
  -4  15   8       27.70       20.25      3.65 o 
  -3  15   8       14.98       14.17      3.24 o 
  -2  15   8       15.24       10.42      3.30 o 
  -1  15   8       19.51       25.46      5.92 o 
   0  15   8        1.11        0.72      3.47 o 
   1  15   8        2.68        6.45      5.21 o 
  -5  16   8        0.66       -3.31      4.98 o 
  -4  16   8        0.29       11.62      4.99 o 
  -3  16   8       10.85        9.63      3.03 o 
  -2  16   8        3.56        4.73      3.42 o 
  -1  16   8       35.27       35.48      6.61 o 
   0  16   8       15.30       13.15      5.34 o 
  -4  17   8        4.43        2.73      4.59 o 
  -3  17   8        0.05       -2.74      3.65 o 
  -2  17   8        1.61        6.00      3.54 o 
  -1  17   8        0.05       -0.69      3.77 o 
  -8   1   9        0.55        0.40      4.53 o 
  -7   1   9       45.74       42.08      7.30 o 
  -6   1   9      129.82      139.55     12.83 o 
  -5   1   9       64.92       73.47      8.52 o 
  -4   1   9        9.73        8.07      4.25 o 
  -3   1   9       41.09       44.30      3.58 o 
  -2   1   9        6.67        0.60      2.10 o 
  -1   1   9        7.22       11.89      2.94 o 
   0   1   9        3.25        7.63      3.64 o 
   1   1   9        3.89        5.37      3.41 o 
   2   1   9       46.68       53.99      8.47 o 
  -8   2   9       55.19       69.66      9.35 o 
  -7   2   9       28.01       22.68      5.36 o 
  -6   2   9        7.69        7.72      4.15 o 
  -5   2   9       28.24       20.40      4.91 o 
  -4   2   9       11.43        6.42      3.28 o 
  -3   2   9       79.01       68.63      5.03 o 
  -2   2   9       12.24        9.13      2.09 o 
  -1   2   9        1.50        1.84      2.52 o 
   0   2   9        2.77       -1.26      3.18 o 
   1   2   9        0.02       -4.74      4.74 o 
   2   2   9        4.52        2.44      4.26 o 
  -8   3   9        3.08        2.16      3.47 o 
  -7   3   9        9.30       10.53      3.79 o 
  -6   3   9       85.97       86.30     10.22 o 
  -5   3   9       82.08       91.49      9.43 o 
  -4   3   9      153.71      176.15      8.97 o 
  -3   3   9        0.85        2.70      2.09 o 
  -2   3   9      295.09      306.21      9.83 o 
  -1   3   9        8.89       10.23      3.22 o 
   0   3   9        0.02        0.45      4.05 o 
   1   3   9        0.23        0.35      3.33 o 
   2   3   9       31.77       21.90      5.90 o 
  -8   4   9        0.89        2.79      4.37 o 
  -7   4   9        0.73        0.90      3.04 o 
  -6   4   9       18.21       19.73      5.85 o 
  -5   4   9        2.86       -0.92      4.15 o 
  -4   4   9      168.60      177.62      9.69 o 
  -3   4   9       63.27       56.60      4.15 o 
  -2   4   9        5.71        5.45      2.06 o 
  -1   4   9       67.60       55.71      5.36 o 
   0   4   9        2.60        2.04      3.36 o 
   1   4   9        1.67        6.22      3.27 o 
   2   4   9        0.24       -4.91      4.91 o 
  -8   5   9       86.93       99.15     11.18 o 
  -7   5   9      169.21      184.81     12.01 o 
  -6   5   9      104.22      118.73      9.22 o 
  -5   5   9       32.73       21.90      4.51 o 
  -4   5   9        1.32        3.61      2.55 o 
  -3   5   9       10.93       13.00      2.96 o 
  -2   5   9        9.22        2.73      1.59 o 
  -1   5   9        6.15       13.82      2.86 o 
   0   5   9        0.10        0.27      2.61 o 
   1   5   9        1.31        1.54      3.33 o 
   2   5   9        1.07       -3.26      3.78 o 
  -8   6   9       41.19       43.83      6.25 o 
  -7   6   9        0.17        5.97      3.33 o 
  -6   6   9       69.91       64.86      6.93 o 
  -5   6   9       11.08       11.95      3.48 o 
  -4   6   9       45.54       55.52      5.46 o 
  -3   6   9       50.56       48.75      4.48 o 
  -2   6   9        3.39        1.82      2.63 o 
  -1   6   9       57.92       55.81      6.35 o 
   0   6   9       91.06       93.00      8.82 o 
   1   6   9        2.50        0.07      4.46 o 
   2   6   9        0.02        0.69      3.90 o 
  -8   7   9        8.96       13.83      4.01 o 
  -7   7   9        4.65        6.97      3.97 o 
  -6   7   9       29.24       29.54      4.84 o 
  -5   7   9       49.78       53.89      6.42 o 
  -4   7   9       10.71        9.24      2.59 o 
  -3   7   9       44.01       40.09      3.96 o 
  -2   7   9        2.45        4.47      2.50 o 
  -1   7   9       48.02       41.98      4.96 o 
   0   7   9       43.41       52.60      7.37 o 
   1   7   9        3.66        9.12      3.71 o 
   2   7   9       16.67       18.46      5.99 o 
  -8   8   9       38.64       55.34      8.63 o 
  -7   8   9        0.81        0.05      4.18 o 
  -6   8   9       28.27       31.09      4.83 o 
  -5   8   9       14.69       10.91      3.37 o 
  -4   8   9        0.55        3.81      2.22 o 
  -3   8   9       36.74       44.33      4.36 o 
  -2   8   9       16.61       19.82      3.73 o 
  -1   8   9       49.61       58.22      6.91 o 
   0   8   9       55.45       48.66      5.88 o 
   1   8   9        0.09       -1.88      2.54 o 
   2   8   9        0.61        0.36      3.59 o 
  -7   9   9       21.21       22.07      5.07 o 
  -6   9   9        5.39        6.91      3.36 o 
  -5   9   9        6.66        5.92      3.18 o 
  -4   9   9       14.54       12.63      3.12 o 
  -3   9   9        0.46       -1.45      2.40 o 
  -2   9   9        3.27        0.45      2.39 o 
  -1   9   9        2.77        1.98      2.87 o 
   0   9   9        2.34        2.25      3.35 o 
   1   9   9        3.10        1.99      6.76 o 
  -7  10   9        0.05        1.03      3.89 o 
  -6  10   9        0.20       -2.01      4.20 o 
  -5  10   9        3.85        1.10      2.96 o 
  -4  10   9       10.28       11.64      3.08 o 
  -3  10   9      143.59      163.02      9.78 o 
  -2  10   9       16.16       16.03      3.12 o 
  -1  10   9       20.24       13.50      4.94 o 
   0  10   9        3.55       -2.97      3.18 o 
   1  10   9        4.20        7.82      3.54 o 
  -7  11   9       33.86       39.98      7.25 o 
  -6  11   9        2.82        1.02      5.47 o 
  -5  11   9        4.47        7.67      4.72 o 
  -4  11   9        2.43        2.47      2.50 o 
  -3  11   9       79.10       87.64      8.29 o 
  -2  11   9       28.88       34.75      4.37 o 
  -1  11   9       39.24       42.38      6.38 o 
   0  11   9        2.86       -2.68      3.94 o 
   1  11   9        5.80        7.20      3.11 o 
  -6  12   9        5.91       -0.24      3.87 o 
  -5  12   9        1.56        1.67      4.71 o 
  -4  12   9        0.04        0.78      2.79 o 
  -3  12   9       16.83       17.59      3.74 o 
  -2  12   9        6.95        1.91      3.36 o 
  -1  12   9        2.28        1.22      3.10 o 
   0  12   9        0.99       -1.64      3.71 o 
  -6  13   9        2.02        7.99      4.72 o 
  -5  13   9        8.73        6.72      4.58 o 
  -4  13   9        4.76        6.81      3.37 o 
  -3  13   9       35.72       43.05      5.35 o 
  -2  13   9       84.56       88.31      7.27 o 
  -1  13   9        0.48        1.72      3.79 o 
   0  13   9        0.07       -4.30      4.30 o 
  -5  14   9       13.51       11.98      4.42 o 
  -4  14   9        7.04       12.21      3.75 o 
  -3  14   9       58.27       59.72      9.43 o 
  -2  14   9        8.93       13.64      4.92 o 
  -1  14   9       17.81       30.39      6.08 o 
  -4  15   9        0.33       -4.38      5.00 o 
  -3  15   9        0.96        0.53      5.47 o 
  -2  15   9       11.76        1.32      5.08 o 
  -8   0  10       18.69       14.14      8.51 o 
  -7   0  10        1.44        0.49      4.98 o 
  -6   0  10        5.42        9.66      6.01 o 
  -5   0  10       53.73       41.52     10.72 o 
  -4   0  10       11.63        9.60      5.76 o 
  -3   0  10       68.68       77.09     11.53 o 
  -2   0  10      108.00      101.19     13.36 o 
  -1   0  10       18.01       29.28      8.88 o 
   0   0  10       16.26        6.47      5.00 o 
   1   0  10       43.05       44.87     11.60 o 
  -8   1  10        0.00        4.34      4.83 o 
  -7   1  10        9.76       11.37      5.85 o 
  -6   1  10        4.01       -0.77      3.72 o 
  -5   1  10       22.96       26.17      5.77 o 
  -4   1  10        3.79        1.25      3.16 o 
  -3   1  10       65.64       67.03      7.74 o 
  -2   1  10       37.75       35.08      6.09 o 
  -1   1  10       51.56       44.97      6.41 o 
   0   1  10        2.29       -1.59      4.29 o 
   1   1  10        0.51        3.36      4.02 o 
  -7   2  10        1.24       -9.49      9.49 o 
  -6   2  10        0.50        2.84      4.19 o 
  -5   2  10       52.35       65.33      8.67 o 
  -4   2  10       96.58      106.42      9.71 o 
  -3   2  10       13.15       22.56      4.39 o 
  -2   2  10       45.08       40.28      5.38 o 
  -1   2  10       24.33       17.20      4.37 o 
   0   2  10        0.12        0.13      3.52 o 
   1   2  10        1.40        0.49      3.19 o 
  -7   3  10        1.15       -3.26      3.84 o 
  -6   3  10       58.06       63.55      9.39 o 
  -5   3  10       73.34       81.56      9.57 o 
  -4   3  10       11.32       10.52      4.31 o 
  -3   3  10        1.93       -0.89      3.78 o 
  -2   3  10        4.00       -1.98      3.16 o 
  -1   3  10        1.39        0.62      3.83 o 
   0   3  10        0.24       -0.11      3.96 o 
   1   3  10        8.48        7.80      7.43 o 
  -7   4  10       35.71       37.54      6.70 o 
  -6   4  10       17.27       20.54      5.38 o 
  -5   4  10       95.56       98.60     10.50 o 
  -4   4  10       44.42       41.50      6.76 o 
  -3   4  10        1.61       -0.26      2.84 o 
  -2   4  10        4.05        7.39      3.12 o 
  -1   4  10       48.26       57.25      7.06 o 
   0   4  10       16.05       40.52     11.79 o 
   1   4  10        0.02        2.33      3.25 o 
  -7   5  10       14.44        6.92      4.29 o 
  -6   5  10       23.77       21.76      4.88 o 
  -5   5  10        0.77        0.17      3.84 o 
  -4   5  10       14.24       12.22      4.43 o 
  -3   5  10        0.24       -2.05      5.81 o 
  -2   5  10        0.27       -1.08      2.98 o 
  -1   5  10        9.87        7.31      2.84 o 
   0   5  10        1.27        0.88      3.09 o 
   1   5  10        0.01       -3.62      3.62 o 
  -7   6  10        0.03       -3.63      4.18 o 
  -6   6  10        0.01        4.23      3.41 o 
  -5   6  10       15.47        9.96      4.34 o 
  -4   6  10       81.69      113.12      9.85 o 
  -3   6  10        0.29        0.27      3.15 o 
  -2   6  10       12.40        4.59      3.83 o 
  -1   6  10        3.92        1.53      3.50 o 
   0   6  10        8.78       13.54      3.60 o 
  -7   7  10        6.81        9.50      4.93 o 
  -6   7  10        1.57        3.67      4.50 o 
  -5   7  10       89.64      120.74     10.04 o 
  -4   7  10        2.51        1.65      3.82 o 
  -3   7  10        6.60        6.75      2.90 o 
  -2   7  10       15.40       18.80      4.30 o 
  -1   7  10        1.15        1.31      4.10 o 
   0   7  10        0.00       -2.09      3.07 o 
  -6   8  10       29.75       42.96      5.84 o 
  -5   8  10        2.19        5.59      3.13 o 
  -4   8  10       44.44       52.38      6.82 o 
  -3   8  10        2.81        4.85      3.02 o 
  -2   8  10       17.87       12.41      4.38 o 
  -1   8  10       36.18       40.58      7.42 o 
   0   8  10       27.77       17.12      4.61 o 
  -6   9  10        0.00       -2.03      4.23 o 
  -5   9  10        7.12        4.54      3.74 o 
  -4   9  10       32.98       46.89      6.43 o 
  -3   9  10        7.26        1.79      3.56 o 
  -2   9  10       59.46       56.90      7.33 o 
  -1   9  10        4.37        7.36      4.17 o 
   0   9  10       10.03        5.19      5.99 o 
  -6  10  10        1.71        6.34      4.29 o 
  -5  10  10        0.00        1.08      4.69 o 
  -4  10  10       10.71       11.23      3.97 o 
  -3  10  10       10.79       13.43      4.13 o 
  -2  10  10        1.17        5.19      5.46 o 
  -1  10  10        0.85        5.32      4.70 o 
  -5  11  10        0.01       -2.14      3.45 o 
  -4  11  10       12.33       17.15      4.75 o 
  -3  11  10       81.51       97.14      9.28 o 
  -2  11  10        4.07        1.79      3.31 o 
  -4  12  10        4.52       -2.45      3.92 o 
  -3  12  10        2.30       -4.66      4.66 o 
  -6   1  11        0.34       -0.10      5.02 o 
  -5   1  11        0.00       -5.11      5.11 o 
  -4   1  11        2.32        0.86      3.60 o 
  -3   1  11        8.15        2.27      4.32 o 
  -2   1  11        7.26        5.52      5.25 o 
  -1   1  11       13.89       18.47      5.35 o 
  -6   2  11        4.75        7.92      5.41 o 
  -5   2  11       20.63        8.08      4.65 o 
  -4   2  11        1.86       -0.69      3.99 o 
  -3   2  11        0.19       -0.12      2.97 o 
  -2   2  11        4.61        6.31      5.62 o 
  -1   2  11        0.17       -5.91      5.91 o 
  -6   3  11       11.73       13.74      4.91 o 
  -5   3  11       19.05       19.98      4.86 o 
  -4   3  11       19.17       19.73      5.26 o 
  -3   3  11        1.51        1.55      3.54 o 
  -2   3  11        0.05        7.11      4.90 o 
  -1   3  11       20.72       27.97      8.21 o 
  -6   4  11       22.71       17.37      6.47 o 
  -5   4  11       13.14       13.52      5.78 o 
  -4   4  11        5.13        6.96      5.13 o 
  -3   4  11        1.28        2.05      3.86 o 
  -2   4  11        6.60        9.72      4.67 o 
  -1   4  11        2.25        1.26      5.55 o 
  -5   5  11        2.50        6.51      4.34 o 
  -4   5  11      134.95      136.08     12.71 o 
  -3   5  11        6.13        7.14      5.89 o 
  -2   5  11        0.07        2.67      5.41 o 
  -5   6  11       14.48       13.45      4.61 o 
  -4   6  11       51.95       50.58      7.16 o 
  -3   6  11        7.72        2.33      4.77 o 
  -2   6  11        3.42        4.84      6.14 o 
  -4   7  11        1.98        2.22      3.86 o 
  -3   7  11        5.52        6.80      4.54 o 
                                                 
